# Supplementary material for: Distinct gene loci control the host response to influenza H1N1 virus infection in a time-dependent manner
Source: BMC Genomics. 2012 Aug 20;13:411. doi: 10.1186/1471-2164-13-411 (PMC3479429; doi:10.1186/1471-2164-13-411)
Supplement: Additional file 7 — Figure S6. Scheme to identify potential candidate genes in the analyzed QTL intervals. The detailed steps are described in the main manuscript. [file 1471-2164-13-411-S7.xlsx]

## Sheet: Legend_Procedure
QTL analysis
Expression d0-d60, log2 ≥8 at any day during infection, if not, no further analysis
	No: no further analysis
	Yes: further analysis
Regulation during infection (d0-d60)
+ -	up or down regulation, factor 2
(+)(-)	up or down regulation, factor 1,5
no	no regulation
SNP
ns (..)	number of non synonymous codons
STOP_L	Stop codon lost
STOP_G	Stop codon gained
no	no SNPs between B6 and D2
Indel
DEL	Deletion
INS	Insertion
no	no INDEL
cisQTL
yes (…)	LRS value has to be greater than ≥18
no	no QTL or LRS ≤ 18
diff expressed (B6-D2) during infection
log2 ≥8 at any day during infection, if not, no further analysis
+ -	differentially expressed, factor 2
(+)(-)	differentially expressed, factor 1,5
no	no regulation or not expressed
Score
count hits, no is not counted

## Sheet: all_Chrom
	Gene	Description	GO biological process	KEGG Pathways	Chr	Start	Expression d0-d60	Regulation during infection + - (+)(-)	SNP ns/stop	Indel DEL/INS/NO	cisQTL	diff expressed (B6-D2) during infection +-(+)(-)	Score 1-6
		(mm9)			(mm9)	(mm9)	yes/no/?	no	no	yes/no		no
1	2900083M14Rik	RIKEN cDNA 2900083M14 gene			2	56.1183	?
2	5730437C12Rik	RIKEN cDNA 5730437C12 gene			2	56.6273	?
3	Nr4a2	nuclear receptor subfamily 4, group A, member 2	transcription		2	56.9596
			regulation of transcription
			neuron differentiation
			nervous system development
			regulation of dopamine metabolic process
			positive regulation of transcription from RNA polymerase II promoter
			regulation of transcription, DNA-dependent
			response to hypoxia
			response to inorganic substance
			response to insecticide
			death
			post-embryonic development
			dopamine biosynthetic process
			neuron maturation				yes	no	no	no	no	+	2
			adult locomotory behavior
			dopamine metabolic process
			response to stress
			regulation of respiratory gaseous exchange
			cellular response to extracellular stimulus
			response to protein stimulus
			gene expression
			central nervous system projection neuron axonogenesis
			negative regulation of neuron apoptosis
			neuron migration
			central nervous system neuron differentiation
			response to amphetamine
			positive regulation of catalytic activity
4	D030020J04Rik	RIKEN cDNA D030020J04 gene			2	56.972	?
5	2210008N01Rik	RIKEN cDNA 2210008N01 gene			2	56.9757	?
6	BB557941	expressed sequence BB557941			2	56.9799	?
7	4930555B11Rik	RIKEN cDNA 4930555B11 gene			2	57.0342	?
8	A930012O16Rik	RIKEN cDNA A930012O16 gene			2	57.0888	?
9	Gpd2	glycerol phosphate dehydrogenase 2, mitochondrial	gluconeogenesis	Glycerophospholipid metabolism	2	57.0901
			oxidation reduction
			glycerol-3-phosphate metabolic process				yes	no	ns (1)	no	no	no	2
			NADH metabolic process
10	LOC271788	similar to Charged multivesicular body protein 6 (Chromatin-modifying protein 6)		Endocytosis	2	57.2405	?
11	nr4a2	UDP-N-acetyl-alpha-D-galactosamine:polypeptide N-acetylgalactosaminyltransferase 5		O-Glycan biosynthesis	2	57.8506	yes	+	no	no	no	no	1
				Metabolic pathways
12	Ermn	ermin, ERM-like protein	actin filament organization		2	57.8975
			morphogenesis of a branching structure				no
			regulation of cell projection organization
			regulation of cell shape
13	Pscdbp/Cytip	pleckstrin homology, Sec7 and coiled-coil domains, binding protein	regulation of cell adhesion		2	57.9815
							yes	(-)	no	no	no	(+)	3
14	LOC100042926	hypothetical protein LOC100042926			2	58.0164	?
15	Acvr1c	activin A receptor, type IC	apoptosis	TGF-beta signaling pathway	2	58.1199
			protein amino acid phosphorylation
			response to dietary excess
			response to insulin stimulus
			negative regulation of insulin secretion
			response to glucose stimulus				no
			lipid storage
			determination of left/right symmetry
			in utero embryonic development
			positive regulation of apoptosis
			trophectodermal cell proliferation
16	Acvr1	activin A receptor, type 1	mesoderm development	Cytokine-cytokine receptor interaction	2	58.2988
			patterning of blood vessels	TGF-beta signaling pathway
			transmembrane receptor protein serine/threonine kinase signaling pathway
			protein amino acid phosphorylation
			gastrulation
			heart development
			determination of left/right symmetry
			urogenital system development				yes	(+)	no	no	yes (58,2)	no	3
			germ cell development
			transforming growth factor beta receptor signaling pathway
			embryonic development
			in utero embryonic development
			neural crest cell migration
			mesoderm formation
			gastrulation with mouth forming second
			smooth muscle cell differentiation
			pharyngeal system development
			acute inflammatory response
17	Upp2	uridine phosphorylase 2	nucleotide catabolic process	Pyrimidine metabolism	2	58.6076
			nucleoside metabolic process	Drug metabolism - other enzymes			no
				Metabolic pathways
18	Ccdc148	coiled-coil domain containing 148	biological_process		2	58.6758	no
19	Pkp4	plakophilin 4	cell adhesion		2	58.9989
							yes	(-)	no	no	no	no	2
20	5330411J11Rik	RIKEN cDNA 5330411J11 gene			2	59.2206
21	Dapl1	death associated protein-like 1	cell differentiation		2	59.3227
			apoptosis				yes	+	no	no	no	no	2
			biological_process
22	Tanc1	tetratricopeptide repeat, ankyrin repeat and coiled-coil containing 1	biological_process		2	59.4501	yes	-	no	no	no	no	2
23	5830418L09Rik	RIKEN cDNA 5830418L09 gene			2	59.4901	?
24	6720460K10Rik	RIKEN cDNA 6720460K10 gene			2	59.5218	?
25	Wdsub1	WD repeat, SAM and U-box domain containing 1	protein ubiquitination		2	59.6904	yes	no	no	no	no	no	1
			biological_process
26	Baz2b	bromodomain adjacent to zinc finger domain, 2B	biological_process		2	59.7374
							yes	(-)	no	no	no	no	2
27	March7	membrane-associated ring finger (C3HC4) 7	biological_process		2	60.0108
							yes	no	no	no	no	no	1
28	3110023J12Rik	RIKEN cDNA 3110023J12 gene			2	60.0335	?
29	5730458M16Rik	RIKEN cDNA 5730458M16 gene			2	60.0559	?
30	Cd302	CD302 antigen	biological_process		2	60.09	yes	(+)	no	no	no	no	2
31	Ly75	lymphocyte antigen 75	endocytosis		2	60.1318	yes	(+)	no	no	no	no	2
32	Pla2r1	phospholipase A2 receptor 1	endocytosis		2	60.2571	yes	(-)	no	no	no	no	2
33	Itgb6	integrin beta 6	integrin-mediated signaling pathway	Focal adhesion	2	60.4363
			cell adhesion	ECM-receptor interaction
			inflammatory response	Regulation of actin cytoskeleton
			cell-matrix adhesion	Hypertrophic cardiomyopathy (HCM)			yes	(+) (-)	yes (1)	no	yes (18,3)	no	4
				Arrhythmogenic right ventricular cardiomyopathy (ARVC)
				Dilated cardiomyopathy
34	Rbms1	RNA binding motif, single stranded interacting protein 1	DNA replication		2	60.59
							yes	(-)	no	no	no	no	2
35	6030432P03Rik	RIKEN cDNA 6030432P03 gene			2	60.7433	?
36	OTTMUSG00000012	predicted gene, OTTMUSG00000012358			2	60.8024	?
37	OTTMUSG00000012	predicted gene, OTTMUSG00000012492			2	60.8024	?
38	OTTMUSG00000012	predicted gene, OTTMUSG00000012511			2	60.8024	?
39	OTTMUSG00000012	predicted gene, OTTMUSG00000012751			2	60.8024	?
40	OTTMUSG00000012	predicted gene, OTTMUSG00000012844			2	60.8024	?
41	OTTMUSG00000012	predicted gene, OTTMUSG00000012686			2	60.8024	?
42	OTTMUSG00000012	predicted gene, OTTMUSG00000012638	positive regulation of transcription from RNA polymerase II promoter		2	60.8024	?
43	Tank	TRAF family member-associated Nf-kappa B activator	I-kappaB kinase/NF-kappaB cascade	RIG-I-like receptor signaling pathway	2	61.4166
							no
44	Psmd14	proteasome (prosome, macropain) 26S subunit, non-ATPase, 14	biological_process	Proteasome	2	61.5498
							yes	(+)	no	no	no	no	2
45	Tbr1	T-box brain gene 1	axon guidance		2	61.6425
			transcription
			regulation of transcription
			positive regulation of transcription from RNA polymerase II promoter				no
			hindbrain development
			regulation of transcription, DNA-dependent
46	Slc4a10	solute carrier family 4, sodium bicarbonate cotransporter-like, member 10	transport		2	61.8846
			regulation of pH
			ion transport				no
			sodium ion transport
			anion transport
			protein amino acid glycosylation
47	Dpp4	dipeptidylpeptidase 4	cell adhesion		2	62.1681
			proteolysis
			regulation of T cell mediated immunity				yes	(-)	no	no	yes (70,3)	no	3
			establishment of localization
48	Gcg	glucagon	regulation of insulin secretion		2	62.3126
			G-protein signaling, coupled to cAMP nucleotide second messenger				no
			negative regulation of appetite
49	Fap	fibroblast activation protein	proteolysis		2	62.339	no
50	Ifih1	interferon induced with helicase C domain 1	response to virus	RIG-I-like receptor signaling pathway	2	62.4355
			innate immune response				yes	++!!	yes (5)	no	yes (24,5)	no	4
			immune response
			regulation of apoptosis
51	Gca	grancalcin			2	62.5024
							yes	+	no	no	no	no	2
52	Kcnh7	potassium voltage-gated channel, subfamily H (eag-related), member 7	transport		2	62.541
			ion transport
			signal transduction
			potassium ion transport				no
			regulation of transcription, DNA-dependent
			transmembrane transport
			protein heterooligomerization
53	EG667257	predicted gene, EG667257			2	63.3635	?
54	Fign	fidgetin			2	63.8154
							yes	(-)	no	no	yes (36)	(+)	4
55	A730008I21Rik	RIKEN cDNA A730008I21 gene			2	63.925	?
56	Grb14	growth factor receptor bound protein 14	signal transduction		2	64.7505
			negative regulation of insulin receptor signaling pathway				yes	-	no	no	yes (18,8)	no	3
57	6030442H21Rik	RIKEN cDNA 6030442H21 gene			2	64.8553
58	Cobll1	Cobl-like 1	biological_process		2	64.9264
							yes	no	yes (7)	no	no	no	2
59	9330158F14Rik	RIKEN cDNA 9330158F14 gene	amino acid transport		2	65.1547
			ion transport
			sodium ion transport				?
			transport
			biological_process
60	Scn3a	sodium channel, voltage-gated, type III, alpha	potassium ion transport		2	65.2952
			transport
			ion transport				no
			regulation of action potential in neuron
			sensory perception of pain
61	Scn2a1	sodium channel, voltage-gated, type II, alpha 1	potassium ion transport		2	65.5085
			transport
			ion transport
			sodium ion transport
			regulation of action potential in neuron
			apoptosis
			nervous system development
							no
62	A330102K23Rik	RIKEN cDNA A330102K23 gene	transcription		2	65.6839
			positive regulation of apoptosis
			apoptosis				?
			regulation of transcription
			positive regulation of transcription from RNA polymerase II promoter
63	Galnt3	UDP-N-acetyl-alpha-D-galactosamine:polypeptide N-acetylgalactosaminyltransferase 3		O-Glycan biosynthesis	2	65.9208	yes	no	no	no	no	no	1
				Metabolic pathways
64	Ttc21b	tetratricopeptide repeat domain 21B			2	66.0224	no
65	Scn1a	sodium channel, voltage-gated, type I, alpha	potassium ion transport		2	66.1088
			ion transport
			neuromuscular process controlling posture
			regulation of action potential in neuron
			sodium ion transport				no
			adult walking behavior
			neuronal action potential propagation
			regulation of action potential
			regulation of membrane potential
			transport
66	A230059G12Rik	RIKEN cDNA A230059G12 gene			2	66.2099	?
67	Scn9a	sodium channel, voltage-gated, type IX, alpha	transport		2	66.3181
			sodium ion transport
			ion transport
			transmembrane transport
			regulation of action potential in neuron				no
			post-embryonic development
			behavioral response to pain
			inflammatory response
68	Scn7a	sodium channel, voltage-gated, type VII, alpha	ion transport		2	66.5115
			transport				yes	-	no	no	no	no	2
			sodium ion transport
69	Gm1322	gene model 1322, (NCBI)	biological_process		2	67.0119	?
70	Xirp2	xin actin-binding repeat containing 2	biological_process		2	67.2841	no
			actin cytoskeleton organization
71	B230216C01Rik	RIKEN cDNA B230216C01 gene			2	67.4937	?
72	B3galt1	UDP-Gal:betaGlcNAc beta 1,3-galactosyltransferase, polypeptide 1	oligosaccharide biosynthetic process	Glycosphingolipid biosynthesis - lacto and neolacto series	2	67.9558	no
			protein amino acid glycosylation	Metabolic pathways
1	4930500L23Rik	RIKEN cDNA 4930500L23 gene			5	140	?
2	Uncx	UNC homeobox	nervous system development		5	140.02
			cell differentiation
			regulation of transcription
			transcription
			multicellular organismal development
			regulation of transcription, DNA-dependent				no
			cartilage condensation
			dorsal spinal cord development
			pattern specification process
			regulation of cell differentiation
3	Micall2	MICAL-like 2	endocytosis		5	140.183
							yes	+	no	no	no	no	2
4	Ints1	integrator complex subunit 1	negative regulation of apoptosis		5	140.227
			inner cell mass cell proliferation
			blastocyst growth				yes	(-)	no	no	no	no	2
			U2 snRNA 3'-end processing
			negative regulation of caspase activity
5	Mafk	v-maf musculoaponeurotic fibrosarcoma oncogene family, protein K (avian)	transcription		5	140.267
			regulation of transcription, DNA-dependent				yes	(-)	no	no	yes (19,5)	no	3
			regulation of transcription
			nervous system development
6	Tmem184a	transmembrane protein 184a			5	140.281	yes	(-)	no	no	no	no	2
7	Psmg3	proteasome (prosome, macropain) assembly chaperone 3	biological_process		5	140.3	yes	(-)	no	no	no	no	2
8	Elfn1	leucine rich repeat and fibronectin type III, extracellular 1	biological_process		5	140.384	yes	(-)	no	no	no	no	2
9	Mad1l1	mitotic arrest deficient 1-like 1	cell cycle	Cell cycle	5	140.485
			mitosis				yes	no	no	no	no	+	2
			cell division
10	5730453C05Rik	RIKEN cDNA 5730453C05 gene			5	140.578	?
11	EG231836	predicted gene, EG231836			5	140.739	?
12	Ftsj2	FtsJ homolog 2 (E. coli)	rRNA processing		5	140.804
			rRNA methylation
			methylation				yes	no	no	no	no	+	2
			biological_process
13	Nudt1	nudix (nucleoside diphosphate linked moiety X)-type motif 1	DNA repair		5	140.808	yes	(+)	no	no	no	(+)	3
			dGTP catabolic process
14	Snx8	sorting nexin 8	protein transport		5	140.816
			transport				yes	(+)	no	no	no	no	2
			cell communication
15	Eif3b	eukaryotic translation initiation factor 3, subunit B	translation		5	140.895
			translational initiation				yes	(-)	ns (1)	no	no	(+)	4
16	Chst12	carbohydrate sulfotransferase 12	carbohydrate metabolic process	Glycosaminoglycan biosynthesis - chondroitin sulfate	5	140.982	yes	no	no	no	no	no	1
			carbohydrate biosynthetic process	Sulfur metabolism
			biological_process
17	Grifin	galectin-related inter-fiber protein	biological_process		5	141.039	no					+
18	Lfng	LFNG O-fucosylpeptide 3-beta-N-acetylglucosaminyltransferase	multicellular organismal development	Notch signaling pathway	5	141.083
			compartment pattern formation
			pattern specification process				no					no
			ovarian follicle development
			female meiosis
19	Ttyh3	tweety homolog 3 (Drosophila)	transport		5	141.097
			ion transport				yes	no	no	no	no	no	1
			biological_process
20	Iqce	IQ motif containing E	biological_process		5	141.139
							yes	no	no	no	no	no	1
21	AA881470	EST AA881470			5	141.181	yes	(-)
22	Amz1	archaelysin family metallopeptidase 1	biological_process		5	141.2	yes	(+)	no	no	no	no	2
23	Gna12	guanine nucleotide binding protein, alpha 12	signal transduction	MAPK signaling pathway	5	141.236
			cell differentiation	Vascular smooth muscle contraction
			regulation of cell shape	Long-term depression
			G-protein coupled receptor protein signaling pathway	Regulation of actin cytoskeleton			yes	(+)	no	no	no	+	3
			protein kinase cascade
			Rho protein signal transduction
			in utero embryonic development
			embryonic digit morphogenesis
24	Card11	caspase recruitment domain family, member 11	regulation of apoptosis	T cell receptor signaling pathway	5	141.349
			signal transduction	B cell receptor signaling pathway
			positive regulation of T cell proliferation
			thymic T cell selection
			positive regulation of interleukin-2 biosynthetic process				yes	+	no	no	no	no	2
			regulation of B cell differentiation
			regulation of T cell differentiation
			positive regulation of B cell proliferation
			regulation of immune response
			positive regulation of T cell activation
			positive regulation of I-kappaB kinase/NF-kappaB cascade
25	Sdk1	sidekick homolog 1 (chicken)	cell adhesion		5	141.717
							yes	(+)	ns (1)	no	yes(18,7)	no	4
26	3200001G23Rik	RIKEN cDNA 3200001G23 gene			5	142.07	?
27	Kdelr2	KDEL (Lys-Asp-Glu-Leu) endoplasmic reticulum protein retention receptor 2	transport		5	142.5
			protein transport
			vesicle-mediated transport				yes	+	no	no	no	no	2
			protein retention in ER lumen
			biological_process
28	D330005C11Rik	RIKEN cDNA D330005C11 gene			5	142.585	?
29	Foxk1	forkhead box K1	regulation of transcription		5	142.877
			negative regulation of transcription, DNA-dependent
			regulation of transcription, DNA-dependent
			negative regulation of cell cycle
			positive regulation of transcription, DNA-dependent				no
			regulation of transcription from RNA polymerase II promoter
			muscle organ development
			cell differentiation
			transcription
			multicellular organismal development
			negative regulation of cell growth
30	C330006K01Rik	RIKEN cDNA C330006K01 gene	biological_process		5	142.94
							yes
31	Slc29a4	solute carrier family 29 (nucleoside transporters), member 4	transport		5	142.954
							no
32	D930005D10Rik	RIKEN cDNA D930005D10 gene	cell adhesion		5	142.961
			multicellular organismal development
			signal transduction				?
			biological_process
33	4921504P13Rik	RIKEN cDNA 4921504P13 gene			5	142.99	?				yes (27,8)
34	Papolb	poly (A) polymerase beta (testis specific)	mRNA processing	RNA degradation	5	143.004
			RNA 3'-end processing
			transcription				no
			RNA polyadenylation
35	Mmd2	monocyte to macrophage differentiation-associated 2	cytolysis		5	143.039
							no
36	Wipi2	WD repeat domain, phosphoinositide interacting 2	biological_process		5	143.106
							yes	(-)	no	no	no	no	2
37	B130019G13Rik	RIKEN cDNA B130019G13 gene			5	143.132	?
38	Tnrc18	trinucleotide repeat containing 18			5	143.201	yes	-	no	no	no	(-)	3
39	Zfp469	zinc finger protein 469	biological_process		5	143.516
							?
40	0610040B10Rik	RIKEN cDNA 0610040B10 gene			5	143.598	?
41	Fbxl18	F-box and leucine-rich repeat protein 18	biological_process		5	143.633	no
42	D430018E03Rik	RIKEN cDNA D430018E03 gene			5	143.636
							?
43	9530056K15Rik	RIKEN cDNA 9530056K15 gene			5	143.663
							?
44	Actb	actin, beta, cytoplasmic	axonogenesis	Focal adhesion	5	143.665
				Adherens junction
				Tight junction
				Leukocyte transendothelial migration
				Regulation of actin cytoskeleton			yes	(+)(-)	no	no	no	no	2
				Hypertrophic cardiomyopathy (HCM)
				Arrhythmogenic right ventricular cardiomyopathy (ARVC)
				Dilated cardiomyopathy
				Viral myocarditis
45	Fscn1	fascin homolog 1, actin bundling protein (Strongylocentrotus purpuratus)			5	143.722
							yes	+	no	no	no	no	2
46	Rnf216	ring finger protein 216	apoptosis		5	143.753	yes	(-)	no	no	no	no	2
			biological_process
47	D5Ertd683e	DNA segment, Chr 5, ERATO Doi 683, expressed			5	143.845	?
48	Rbak	RB-associated KRAB repressor	transcription		5	143.934
			regulation of transcription				yes	(-)	no	no	no	no	2
			regulation of transcription, DNA-dependent
49	4933411G11Rik	RIKEN cDNA 4933411G11Rik gene	positive regulation of cyclin-dependent protein kinase activity		5	143.943	no
			cell cycle
50	Spdyb	speedy homolog B (Drosophila)	positive regulation of cyclin-dependent protein kinase activity	Oocyte meiosis	5	143.978	no					(+)
			cell cycle	Progesterone-mediated oocyte maturation
51	4930448H16Rik	RIKEN cDNA 4930448H16 gene			5	143.989	no
52	Zfp12	zinc finger protein 12			5	143.997	yes	(-)	no	no	no	no	2
53	Zfp316	zinc finger protein 316	biological_process		5	144.013
			transcription
			regulation of transcription				no
			regulation of transcription, DNA-dependent
54	BC030343	cDNA sequence BC030343			5	144.032	?
55	E130309D02Rik	RIKEN cDNA E130309D02 gene	biological_process		5	144.063
							yes
56	Zdhhc4	zinc finger, DHHC domain containing 4	biological_process		5	144.078
							yes	no	no	no	no	(-)	2
57	Grid2ip	glutamate receptor, ionotropic, delta 2 (Grid2) interacting protein 1	cellular component organization		5	144.119
			metabotropic glutamate receptor signaling pathway				no
			actin cytoskeleton organization
58	Daglb	diacylglycerol lipase, beta	lipid catabolic process		5	144.225
			lipid metabolic process				yes	(+)
59	Rac1	RAS-related C3 botulinum substrate 1	positive regulation of lamellipodium assembly	MAPK signaling pathway	5	144.266
			cell adhesion	Chemokine signaling pathway
			cell migration	Wnt signaling pathway
			axon guidance	Axon guidance
			small GTPase mediated signal transduction	VEGF signaling pathway
			lamellipodium assembly	Focal adhesion
			cytoskeleton organization	Adherens junction
			hyperosmotic response	Toll-like receptor signaling pathway
			endocytosis	Natural killer cell mediated cytotoxicity
			dendrite development	B cell receptor signaling pathway
			positive regulation of actin filament polymerization	Fc epsilon RI signaling pathway			yes	(+)	no	no	no	no	2
			positive regulation of phosphoinositide 3-kinase activity	Fc gamma R-mediated phagocytosis
			cerebral cortex radially oriented cell migration	Leukocyte transendothelial migration
			regulation of cell migration	Neurotrophin signaling pathway
			embryonic olfactory bulb interneuron precursor migration	Regulation of actin cytoskeleton
			ruffle organization	Amyotrophic lateral sclerosis (ALS)
			cellular component movement	Pathways in cancer
			chemotaxis	Colorectal cancer
			cell proliferation	Renal cell carcinoma
			actin cytoskeleton organization	Pancreatic cancer
			bone resorption	Viral myocarditis
			positive regulation of DNA replication
60	2810453I06Rik	RIKEN cDNA 2810453I06 gene	biological_process		5	144.31
							yes	-
	cythesin3						yes	-
61	Pscd3	pleckstrin homology, Sec7 and coiled-coil domains 3	positive regulation of cell adhesion		5	144.383
			regulation of ARF protein signal transduction				?
62	Usp42	ubiquitin specific peptidase 42	biological_process		5	144.471
							yes	(+)	no	no	no	(+)	3
63	D130017N08Rik	RIKEN cDNA D130017N08 gene			5	144.519	?
64	1700012G11Rik	RIKEN cDNA 1700012G11 gene			5	144.521	?
65	Eif2ak1	eukaryotic translation initiation factor 2 alpha kinase 1	negative regulation of translation		5	144.579
			regulation of translation
			protein amino acid phosphorylation
			response to stress
			negative regulation of hemoglobin biosynthetic process
			negative regulation of cell proliferation				yes	no	ns (1)	no	yes (86)	(+)	4
			regulation of eIF2 alpha phosphorylation by heme
			regulation of hemoglobin biosynthetic process
			protoporphyrinogen IX metabolic process
			protein amino acid autophosphorylation
	Aimp2	aminoacyl tRNA synthetase complex-interaacting mutifunctional protein 2					yes	no	ns (1)		no	no
66	4921520G13Rik	RIKEN cDNA 4921520G13 gene	biological_process		5	144.652	?
67	Jtv1	JTV1 gene	apoptosis		5	144.664
			cell differentiation
			multicellular organismal development				?
			translation
			biological_process
68	Pms2	postmeiotic segregation increased 2 (S. cerevisiae)	response to DNA damage stimulus	Mismatch repair	5	144.671
			somatic hypermutation of immunoglobulin genes
			mismatch repair				yes	no	no	no	no	no	1
			somatic recombination of immunoglobulin gene segments
			meiosis
			DNA repair
	Rsph10b2	radial spoke head 10 homolog B					yes	-			no
69	4930526H21Rik	RIKEN cDNA 4930526H21 gene			5	144.694	?
70	AU022870	expressed sequence AU022870	biological_process		5	144.749	yes	no			no
71	Ocm	oncomodulin			5	144.781	no
72	Lmtk2	lemur tyrosine kinase 2	axon guidance		5	144.861
			nervous system development
			nerve growth factor receptor signaling pathway				?
			protein amino acid autophosphorylation
			protein amino acid phosphorylation
73	Bhlhb8	basic helix-loop-helix domain containing, class B, 8	transcription	Maturity onset diabetes of the young	5	144.951
			regulation of transcription
			cell-cell signaling
			G-protein coupled receptor protein signaling pathway
			mitochondrial calcium ion transport
			calcium-mediated signaling
			Golgi organization				?
			regulation of transcription, DNA-dependent
			positive regulation of transcription from RNA polymerase II promoter
			glucose homeostasis
			intracellular distribution of mitochondria
			cell maturation
	Bhlhb15						yes	+			no	(+)
74	2210010N04Rik	RIKEN cDNA 2210010N04 gene	biological_process		5	144.956
							?
75	2900089D17Rik	RIKEN cDNA 2900089D17 gene			5	145.003	?
76	6720454L20Rik	RIKEN cDNA 6720454L20 gene			5	145.008	?
	Tecpr	tectonin beta-propeller repear containing 1					yes	(-)				(+)
77	Bri3	brain protein I3			5	145.016	yes	(-)	no	no	no	no	2
78	Baiap2l1	BAI1-associated protein 2-like 1	filopodium assembly		5	145.025	yes	-	no	no	no	no	2
			signal transduction
79	4930568B11Rik	RIKEN cDNA 4930568B11 gene			5	145.306	?
80	Nptx2	neuronal pentraxin 2			5	145.307	no
81	Tmem130	transmembrane protein 130	biological_process		5	145.497	no
82	Trrap	transformation/transcription domain-associated protein	transcription		5	145.53
			chromatin modification				yes	no	ns (2)	no	no	no	2
			mitotic cell cycle checkpoint
			regulation of transcription
83	Smurf1	SMAD specific E3 ubiquitin protein ligase 1	protein modification process	Ubiquitin mediated proteolysis	5	145.637
			protein ubiquitination during ubiquitin-dependent protein catabolic process	Endocytosis			yes	(-)	no	no	no	no	2
			cell differentiation	TGF-beta signaling pathway
			negative regulation of ossification
			protein ubiquitination
84	AW146299	expressed sequence AW146299	biological_process		5	145.745	?
85	1700018F24Rik	RIKEN cDNA 1700018F24 gene	biological_process		5	145.804	no
											yes (67,2)
86	Arpc1a	actin related protein 2/3 complex, subunit 1A	regulation of actin filament polymerization	Fc gamma R-mediated phagocytosis	5	145.845
			biological_process	Regulation of actin cytoskeleton			yes	no	no	no	no	no	1
87	Arpc1b	actin related protein 2/3 complex, subunit 1B	regulation of actin filament polymerization	Fc gamma R-mediated phagocytosis	5	145.875	yes	(+)	no	no	yes (41,2)	no	3
				Regulation of actin cytoskeleton
88	Pdap1	PDGFA associated protein 1	platelet-derived growth factor receptor signaling pathway		5	145.89	yes	no	no	no	no	no	1
89	Bud31	BUD31 homolog (yeast)	biological_process		5	145.901	yes	(+)	no	no	no	?	2
90	Ptcd1	pentatricopeptide repeat domain 1	biological_process		5	145.908	yes	no	ns (2)	no	no	no	2
91	Cpsf4	cleavage and polyadenylation specific factor 4	biological_process		5	145.928	yes	(+)	no	no	yes (68,1)	no	3
			mRNA processing
92	Atp5j2	ATP synthase, H+ transporting, mitochondrial F0 complex, subunit f, isoform 2	ATP metabolic process	Oxidative phosphorylation	5	145.945
			transport	Metabolic pathways
			proton transport				yes	no	no	no	no	no	1
			ion transport
			ATP biosynthetic process
93	Zkscan14	zinc finger with KRAB and SCAN domains 14	transcription		5	145.956
			regulation of transcription
			regulation of transcription, DNA-dependent				yes	(-)	no	no	no	no	2
			biological_process
94	Zkscan5	zinc finger with KRAB and SCAN domains 5	transcription		5	145.966
			regulation of transcription				yes	no	ns (5)	no	no	(+)	3
			regulation of transcription, DNA-dependent
95	EG622116	predicted gene, EG622116			5	145.991	?
96	Zfp655	zinc finger protein 655	biological_process		5	145.993
							yes	no	ns (1)	no	no	-	3
97	Zfp498	zinc finger protein 498	transcription		5	146.044
			regulation of transcription				?
			biological_process
98	Gm787	gene model 787, (NCBI)			5	146.047	?
99	Cyp3a57	cytochrome P450, family 3, subfamily a, polypeptide 57			5	146.106	?
100	Cyp3a16	cytochrome P450, family 3, subfamily a, polypeptide 16	oxidation reduction	Steroid hormone biosynthesis	5	146.197
				Linoleic acid metabolism
				Retinol metabolism
				Metabolism of xenobiotics by cytochrome P450			no
				Drug metabolism - cytochrome P450
				Drug metabolism - other enzymes
				Metabolic pathways
101	Cyp3a41b	cytochrome P450, family 3, subfamily a, polypeptide 41B	oxidation reduction		5	146.32
			biological_process				?
102	Cyp3a41a	cytochrome P450, family 3, subfamily a, polypeptide 41A	oxidation reduction	Steroid hormone biosynthesis	5	146.506
			biological_process	Linoleic acid metabolism
				Retinol metabolism
				Metabolism of xenobiotics by cytochrome P450			no
				Drug metabolism - cytochrome P450
				Drug metabolism - other enzymes
				Metabolic pathways
103	Cyp3a44	cytochrome P450, family 3, subfamily a, polypeptide 44	oxidation reduction	Steroid hormone biosynthesis	5	146.586
			biological_process	Linoleic acid metabolism
				Retinol metabolism
				Metabolism of xenobiotics by cytochrome P450			no
				Drug metabolism - cytochrome P450
				Drug metabolism - other enzymes
				Metabolic pathways
104	Cyp3a11	cytochrome P450, family 3, subfamily a, polypeptide 11	oxidation reduction	Steroid hormone biosynthesis	5	146.666
				Linoleic acid metabolism
				Retinol metabolism
				Metabolism of xenobiotics by cytochrome P450			no
				Drug metabolism - cytochrome P450
				Drug metabolism - other enzymes
				Metabolic pathways
105	Cyp3a25	cytochrome P450, family 3, subfamily a, polypeptide 25	oxidation reduction	Steroid hormone biosynthesis	5	146.789
				Linoleic acid metabolism
				Retinol metabolism
				Metabolism of xenobiotics by cytochrome P450			no
				Drug metabolism - cytochrome P450
				Drug metabolism - other enzymes
				Metabolic pathways
106	Cyp3a59	cytochrome P450, family 3, subfamily a, polypeptide 59	biological_process		5	146.891	?
107	1700001J03Rik	RIKEN cDNA 1700001J03 gene	biological_process		5	146.994	no
108	B230303O12Rik	RIKEN cDNA B230303O12 gene			5	147	?
109	Rnf6	ring finger protein (C3H2C3 type) 6	negative regulation of axon extension		5	147.021
			ubiquitin-dependent protein catabolic process				yes	-	ns (2)	no	yes (25)	no	4
			positive regulation of transcription, DNA-dependent
110	Cdk8	cyclin-dependent kinase 8	transcription		5	147.043
			regulation of transcription				yes	(+)	no	no	no	no	2
			protein amino acid phosphorylation
111	6030446M11Rik	RIKEN cDNA 6030446M11 gene			5	147.055	?
112	Wasf3	WAS protein family, member 3	biological_process	Adherens junction	5	147.197
				Fc gamma R-mediated phagocytosis			no
113	Gpr12	G-protein coupled receptor 12	signal transduction		5	147.394
			G-protein coupled receptor protein signaling pathway				no
			cellular calcium ion homeostasis
114	4930573C15Rik	RIKEN cDNA 4930573C15 gene			5	147.518	?
115	Usp12	ubiquitin specific peptidase 12	ubiquitin-dependent protein catabolic process		5	147.546
							yes	(-)	no	no	no	no	2
116	1700041I07Rik	RIKEN cDNA 1700041I07 gene			5	147.607
117	Rpl21	ribosomal protein L21		Ribosome	5	147.645
							yes	no	no	no	yes (91,1)	no	2
118	Rasl11a	RAS-like, family 11, member A	signal transduction		5	147.657
			small GTPase mediated signal transduction				yes	(-)+	no	no	no	no	2
			biological_process
			positive regulation of transcription from RNA polymerase I promoter
119	Gtf3a	general transcription factor III A	transcription		5	147.76
			regulation of transcription				yes	no	no	no	yes (37,1)	no	2
			biological_process
120	Mtif3	mitochondrial translational initiation factor 3	translation		5	147.766
			ribosome disassembly
			translational initiation				yes	no	no	no	no	no	1
			regulation of translational initiation
121	Lnx2	ligand of numb-protein X 2	protein homooligomerization		5	147.828	yes	no	no	no			2
											yes (44,3)	no
122	Rpo1-3/Polr1d	RNA polymerase 1-3	transcription	Purine metabolism	5	147.889
				Pyrimidine metabolism
				Metabolic pathways			yes	(+)	no	no	no	no	2
				RNA polymerase
				Cytosolic DNA-sensing pathway
123	Gsx1	GS homeobox 1	transcription		5	148
			regulation of transcription
			multicellular organismal development
			regulation of transcription, DNA-dependent
			positive regulation of transcription from RNA polymerase II promoter				yes	(+)	no	no	no	no	2
			neuron fate commitment
			adenohypophysis development
			hypothalamus development
			spinal cord association neuron differentiation
124	2210019I11Rik	RIKEN cDNA 2210019I11 gene			5	148.04	?
125	Pdx1	pancreatic and duodenal homeobox 1	transcription	Type II diabetes mellitus	5	148.082
			multicellular organismal development	Maturity onset diabetes of the young
			regulation of cell proliferation
			glucose metabolic process
			regulation of transcription, DNA-dependent
			negative regulation of cell proliferation
			transcription, DNA-dependent
			transcription from RNA polymerase II promoter
			morphogenesis of embryonic epithelium
			smoothened signaling pathway
			positive regulation of cell proliferation
			negative regulation of transcription
			cell differentiation
			regulation of transcription				no
			response to glucose stimulus
			negative regulation of transcription from RNA polymerase II promoter
			exocrine pancreas development
			endocrine pancreas development
			positive regulation of transcription from RNA polymerase II promoter
			positive regulation of cell death
			positive regulation of insulin secretion
			glucose homeostasis
			positive regulation of DNA binding
			regulation of transcription from RNA polymerase II promoter
			positive regulation of transcription
			pancreas development
			stem cell differentiation
			protein heterooligomerization
126	Cdx2	caudal type homeo box 2	transcription		5	148.112
			cell differentiation
			pattern specification process
			regulation of transcription
			blood vessel development
			multicellular organismal development
			blastocyst development
			placenta development
			regulation of transcription, DNA-dependent
			positive regulation of cell differentiation				no
			trophectodermal cell differentiation
			negative regulation of transcription from RNA polymerase II promoter
			somatic stem cell maintenance
			anterior/posterior pattern formation
			labyrinthine layer development
			positive regulation of cell proliferation
			positive regulation of transcription, DNA-dependent
127	Prhoxnb	parahox cluster neighbor	purine base metabolic process	Purine metabolism	5	148.127
			allantoin biosynthetic process	Metabolic pathways			no
			biological_process
128	Flt3	FMS-like tyrosine kinase 3	protein amino acid phosphorylation	Cytokine-cytokine receptor interaction	5	148.142
			lymphocyte differentiation	Hematopoietic cell lineage
			transmembrane receptor protein tyrosine kinase signaling pathway	Pathways in cancer
			protein amino acid autophosphorylation	Acute myeloid leukemia
			hemopoiesis
			negative regulation of cell proliferation				no
			negative regulation of B cell differentiation
			pro-B cell differentiation
			pro-T cell differentiation
			lymphoid progenitor cell differentiation
			myeloid progenitor cell differentiation
129	D5Ertd605e	DNA segment, Chr 5, ERATO Doi 605, expressed			5	148.23	?
130	Pan3	PAN3 polyA specific ribonuclease subunit homolog (S. cerevisiae)	nuclear-transcribed mRNA catabolic process, nonsense-mediated decay		5	148.242
			protein amino acid phosphorylation				yes	+	no	no	yes (89,1)	no	3
131	Flt1	FMS-like tyrosine kinase 1	cell differentiation	Cytokine-cytokine receptor interaction	5	148.374
			multicellular organismal development	Endocytosis
			activation of MAPKK activity	Focal adhesion
			response to hypoxia
			peptidyl-tyrosine phosphorylation
			cell migration
			patterning of blood vessels
			vascular endothelial growth factor receptor signaling pathway
			angiogenesis				yes	-	ns (3)	no	no	no	3
			transmembrane receptor protein tyrosine kinase signaling pathway
			protein amino acid phosphorylation
			regulation of smooth muscle contraction
			positive regulation of cell migration
			intracellular receptor-mediated signaling pathway
			positive regulation of fibroblast proliferation
			positive regulation of smooth muscle cell proliferation
132	Pomp	proteasome maturation protein	immune response	Proteasome	5	148.672	yes	no	no	no	no	no	1
133	Slc46a3	solute carrier family 46, member 3	transmembrane transport		5	148.69	yes	no	no	no	no	no	1
			biological_process
134	C130038G02Rik	RIKEN cDNA C130038G02 gene			5	148.769	?
	Mtus	microtubule associated tumor suppressor candidate 2					yes	(-)				+
135	Slc7a1	solute carrier family 7 (cationic amino acid transporter, y+ system), member 1	amino acid transport		5	149.139
			transport
			transmembrane transport				yes	(+)	no	no	yes (26)	no	3
			regulation of TOR signaling pathway
			arginine transport
136	Gm577	gene model 577, (NCBI)			5	149.275	?
137	5930430L01Rik	RIKEN cDNA 5930430L01 gene			5	149.301	?
138	4930549L11Rik	RIKEN cDNA 4930549L11 gene			5	149.302	?
139	Ubl3	ubiquitin-like 3	biological_process		5	149.316
							yes	(+)(-)	no	no	no	no	2
140	1700013A02Rik	RIKEN cDNA 1700013A02 gene			5	149.365	?
141	2210417A02Rik	RIKEN cDNA 2210417A02 gene			5	149.553	?
142	4930505K14Rik	RIKEN cDNA 4930505K14 gene			5	149.59	?
143	Katnal1	katanin p60 subunit A-like 1	biological_process		5	149.688	no
144	4933425D22Rik	RIKEN cDNA 4933425D22 gene			5	149.712	?
145	8430423G03Rik	RIKEN cDNA 8430423G03 gene			5	149.762	?
146	1810059H22Rik	RIKEN cDNA 1810059H22 gene			5	149.77	?
							?
147	LOC545822	hypothetical LOC545822			5	149.807
148	Hmgb1	high mobility group box 1	positive regulation of protein amino acid phosphorylation	Base excision repair	5	149.859
			positive regulation of gene-specific transcription from RNA polymerase II promoter
			response to glucocorticoid stimulus
			DNA geometric change
			induction of positive chemotaxis
			positive regulation of mesenchymal cell proliferation
			positive regulation of cell death
			positive regulation of neuron projection development
			positive regulation of smooth muscle cell migration
			actin cytoskeleton reorganization
			positive regulation of myeloid cell apoptosis
			response to interferon-gamma
			positive regulation of apoptosis
			regulation of inflammatory response
			male-specific defense response to bacterium				yes	(-)(+)	no	no	no	?	2
			myoblast proliferation
			cell morphogenesis
			chemotaxis
			nervous system development
			negative regulation of DNA replication
			positive regulation of cell proliferation
			positive regulation of myoblast differentiation
			eye development
			positive regulation of myeloid cell differentiation
			lung development
			positive regulation of glycogen catabolic process
			positive regulation of cell migration
			positive regulation of mitotic cell cycle
149	5730422E09Rik	RIKEN cDNA 5730422E09 gene			5	149.995	?
150	Uspl1	ubiquitin specific peptidase like 1	ubiquitin-dependent protein catabolic process		5	149.996
							yes	no	no	no	no	no	1
151	2310047D07Rik	RIKEN cDNA 2310047D07 gene			5	150.049	?
152	Alox5ap	arachidonate 5-lipoxygenase activating protein	leukotriene metabolic process		5	150.077
			leukotriene biosynthetic process
			lipoxygenase pathway				yes	+	no	no	no	no	2
			protein homotrimerization
			leukotriene production involved in acute inflammatory response
153	BC028471	cDNA sequence BC028471			5	150.17	?
154	6330406I15Rik	RIKEN cDNA 6330406I15 gene	biological_process		5	150.214
							yes	(+)(-)
155	4930588N13Rik	RIKEN cDNA 4930588N13 gene	biological_process		5	150.242	yes	(-)(+)
156	4930434E21Rik	RIKEN cDNA 4930434E21 gene	biological_process		5	150.331
							yes	(-)+
157	Hsph1	heat shock 105kDa/110kDa protein 1	response to stress		5	150.419
			chaperone mediated protein folding requiring cofactor				yes	(+)	no	no	no	no	2
158	B3galtl	beta 1,3-galactosyltransferase-like	carbohydrate metabolic process		5	150.481
			fucose metabolic process				?
			biological_process
159	4930500F04Rik	RIKEN cDNA 4930500F04 gene			5	150.65	?
160	XM_359419	Mus musculus sequence XM_359419	biological_process		5	150.759	?
161	Gm5	gene model 5, (NCBI)			5	150.768	?
162	Rxfp2	relaxin/insulin-like family peptide receptor 2	G-protein coupled receptor protein signaling pathway	Neuroactive ligand-receptor interaction	5	150.821
			male gonad development
			activation of adenylate cyclase activity by G-protein signaling pathway
			oocyte maturation
			inhibition of adenylate cyclase activity by G-protein signaling pathway				no
			negative regulation of cell proliferation
			positive regulation of cAMP biosynthetic process
			negative regulation of apoptosis
			signal transduction
163	1700040A12Rik	RIKEN cDNA 1700040A12 gene			5	150.825	?
164	2410024N18Rik	RIKEN cDNA 2410024N18 gene			5	150.86	?
165	Fry	furry homolog (Drosophila)			5	150.999	yes	- (+)	no	no	no	no	2
166	Brca2	breast cancer 2	DNA repair	Homologous recombination	5	151.325
			male meiosis I	Pathways in cancer
			regulation of S phase of mitotic cell cycle	Pancreatic cancer
			DNA recombination
			response to DNA damage stimulus
			positive regulation of mitotic cell cycle
			cell proliferation
			DNA damage response, signal transduction by p53 class mediator resulting in transcription of p21 class mediator
			spermatogenesis
			oocyte maturation
			cell aging
			DNA damage response, signal transduction by p53 class mediator resulting in induction of apoptosis
			brain development				yes	+	no	no	no	no	2
			DNA damage response, signal transduction resulting in induction of apoptosis
			double-strand break repair via homologous recombination
			female gonad development
			double-strand break repair
			hemopoiesis
			response to gamma radiation
			response to X-ray
			inner cell mass cell proliferation
			response to UV-C
			chromosome organization
			replication fork protection
			chordate embryonic development
			mammary gland development
			regulation of cytokinesis
			multicellular organism growth
167	N4bp2l1	NEDD4 binding protein 2-like 1	biological_process		5	151.374	yes	no	no	no	no	no	1
168	N4bp2l2	NEDD4 binding protein 2-like 2	in utero embryonic development		5	151.439	no
			blastocyst development
169	Pds5b	PDS5, regulator of cohesion maintenance, homolog B (S. cerevisiae)	cell cycle		5	151.476
			mitosis				yes	no	no	no
			cell division								no	no	1
			regulation of cell proliferation
170	D230040J21Rik	RIKEN cDNA D230040J21 gene			5	151.481	?
171	Kl	klotho	metabolic process		5	151.755
			carbohydrate metabolic process
			aging
			energy reserve metabolic process				no
			positive regulation of MAPKKK cascade by fibroblast growth factor receptor signaling pathway
			acute inflammatory response
172	Stard13	serologically defined colon cancer antigen 13	cell cycle		5	151.84	yes	(-)	no	no	no	no	2
			signal transduction
173	D5Ertd505e	DNA segment, Chr 5, ERATO Doi 505 , expressed			5	152.03	?
174	5430435K18Rik	RIKEN cDNA 5430435K18 gene			5	152.055	?
175	D730045B01Rik	RIKEN cDNA D730045B01 gene			5	152.171
							?
176	LOC625175	region containing RIKEN cDNA 1700028E10 gene; hypothetical protein A630054D14			5	152.171	?
177	1700028E10Rik	RIKEN cDNA 1700028E10 gene			5	152.171	?
178	Vmn2r18	vomeronasal 2, receptor 18			5	152.364	?
179	Rfc3	replication factor C (activator 1) 3	DNA replication	DNA replication	5	152.445
				Nucleotide excision repair			yes	(+)	no	no	no	no	2
				Mismatch repair
1	Ckt2	CKT2 protein	biological_process		16	64.4776	?	?
	Gm8818	predicted pseudogene 8818
2	4930453N24Rik	RIKEN cDNA 4930453N24 gene	apoptosis		16	64.7659
			biological_process				yes	no				+
3	Zfp654	zinc finger protein 654	transcription		16	64.7802
			regulation of transcription				yes	no	no	no	no	?	1
			biological_process
4	2810421E14Rik	RIKEN cDNA 2810421E14 gene			16	64.8209	?
5	Cggbp1	CGG triplet repeat binding protein 1	transcription		16	64.8519
			regulation of transcription				yes	no	no	no	no	+	2
			biological_process
6	Htr1f	5-hydroxytryptamine (serotonin) receptor 1F	G-protein coupled receptor protein signaling pathway	Neuroactive ligand-receptor interaction	16	64.9246	no
			signal transduction							DEL
7	Pit1-rs1	pituitary specific transcription factor 1, related sequence 1			16	65.4502	?
8	Pou1f1	POU domain, class 1, transcription factor 1 (Pit1, growth hormone factor 1)	pituitary gland development		16	65.521
			regulation of transcription
			regulation of transcription, DNA-dependent
			negative regulation of transcription from RNA polymerase II promoter
			adenohypophysis development
			nuclear transport
			cell fate specification
			positive regulation of multicellular organism growth
			regulation of insulin-like growth factor receptor signaling pathway				no
			somatotropin secreting cell development
			B cell differentiation
			positive regulation of inositol trisphosphate biosynthetic process
			positive regulation of transcription from RNA polymerase II promoter
			somatotropin secreting cell differentiation
			positive regulation of transcription, DNA-dependent
			positive regulation of cell proliferation
			transcription
			determination of adult lifespan
9	Chmp2b	chromatin modifying protein 2B	protein transport	Endocytosis	16	65.5394
			transport				yes	no	no	no	no	no	1
			biological_process
10	Vgll3	vestigial like 3 (Drosophila)			16	65.7843	yes	(-)	no	no	no	?	2
11	2900078E11Rik	RIKEN cDNA 2900078E11 gene			16	66.6557	?
12	Cadm2	cell adhesion molecule 2			16	66.6557	no	no
13	1700010K23Rik	RIKEN cDNA 1700010K23 gene			16	66.6574	?
14	4933411O13Rik	RIKEN cDNA 4933411O13 gene			16	66.8928	?
15	2900041H08Rik	RIKEN cDNA 2900041H08 gene			16	66.9515	?
16	9330155M09Rik	RIKEN cDNA 9330155M09 gene			16	67.4434	?
17	4930428D20Rik	RIKEN cDNA 4930428D20 gene			16	69.7964	?
18	Speer2	spermatogenesis associated glutamate (E)-rich protein 2	biological_process		16	69.8571	no	no
19	Gbe1	glucan (1,4-alpha-), branching enzyme 1	carbohydrate metabolic process	Starch and sucrose metabolism	16	70.3143
			glycogen biosynthetic process	Metabolic pathways			yes	(-)	ns (1)	no	no	no	3
20	4930423O20Rik	RIKEN cDNA 4930423O20 gene			16	70.3817	?
21	D16Ertd519e	DNA segment, Chr 16, ERATO Doi 519, expressed			16	70.6167	?
22	4931420L22Rik	RIKEN cDNA 4931420L22 gene			16	71.1313	?
23	4930529F21Rik	RIKEN cDNA 4930529F21 gene			16	71.1332	?
24	4930567J20Rik	RIKEN cDNA 4930567J20 gene			16	71.2501	?
25	3110049I03Rik	RIKEN cDNA 3110049I03 gene			16	72.1184	?
26	8030451O07Rik	RIKEN cDNA 8030451O07 gene			16	72.2266	?
27	Robo1	roundabout homolog 1 (Drosophila)	olfactory bulb interneuron development	Axon guidance	16	72.6634
			mammary duct terminal end bud growth
			cell differentiation
			chemotaxis				yes	(-)	no	INS	yes (34,7)	no	4
			nervous system development
			multicellular organismal development
			axon midline choice point recognition
			negative regulation of cell proliferation
			axon guidance
28	D230034L24Rik	RIKEN cDNA D230034L24 gene			16	72.6846	?
29	C030046M01Rik	RIKEN cDNA C030046M01 gene			16	72.7317
							?
30	4930500H12Rik	RIKEN cDNA 4930500H12 gene			16	73.0992	?
31	2310066N15Rik	RIKEN cDNA 2310066N15 gene			16	73.472	?
32	Robo2	roundabout homolog 2 (Drosophila)	olfactory bulb interneuron development	Axon guidance	16	73.8925
			cell differentiation
			chemotaxis
			nervous system development
			multicellular organismal development				no
			retinal ganglion cell axon guidance
			ureteric bud development
			axon midline choice point recognition
			axon guidance
			metanephros development
33	9330209N08Rik	RIKEN cDNA 9330209N08 gene			16	73.9061	?
34	2510042H03Rik	RIKEN cDNA 2510042H03 gene			16	74.1675	?
35	E130102B10Rik	RIKEN cDNA E130102B10 gene			16	75.0109	?
36	A630036G19Rik	RIKEN cDNA A630036G19 gene			16	75.0322	?
37	Lipi	lipase, member I	biological_process		16	75.5408	no
38	Rbm11	RNA binding motif protein 11	biological_process		16	75.5931	no
39	Stch/Hspa13	stress 70 protein chaperone, microsome-associated, human homolog			16	75.7554	yes	no	ns (2)	no	yes (35,6)	no	3
40	Samsn1	SAM domain, SH3 domain and nuclear localization signals, 1	biological_process		16	75.859	yes	+	ns (2)	no	no	no	3
41	4930578N18Rik	RIKEN cDNA 4930578N18 gene			16	76.1229
							?
42	Nrip1	nuclear receptor interacting protein 1	transcription		16	76.2911
			regulation of transcription
			negative regulation of transcription from RNA polymerase II promoter
			ovarian follicle rupture				yes	(-)(+)	ns (1)	no	yes (78,8)	(-)	5
			ovulation
			lipid storage
43	1700063K16Rik	RIKEN cDNA 1700063K16 gene			16	76.8198	?
44	1700041M19Rik	RIKEN cDNA 1700041M19 gene			16	77.0073	?
45	Usp25	ubiquitin specific peptidase 25	ubiquitin-dependent protein catabolic process		16	77.0143
							yes	(+)	ns (1)	no	yes (39,8)	(-)	4
46	2810055G20Rik	RIKEN cDNA 2810055G20 gene			16	77.3297
							yes	(-)
47	9430092D12Rik	RIKEN cDNA 9430092D12 gene			16	77.4139
							?
48	9430053O09Rik	RIKEN cDNA 9430053O09 gene			16	77.4169	?
49	D130020G16Rik	RIKEN cDNA D130020G16 gene			16	77.4684	?
50	8030498J20Rik	RIKEN cDNA 8030498J20 gene			16	77.6341	?
51	C130023A14Rik	RIKEN cDNA C130023A14 gene			16	77.6466	?
52	9530003O04Rik	RIKEN cDNA 9530003O04 gene			16	77.6548	?
1	Mdga1	MAM domain containing glycosylphosphatidylinositol anchor 1	cell differentiation		17	29.9649
			nervous system development
			multicellular organismal development
			neuron migration
			biological_process
2	Zfand3	zinc finger, AN1-type domain 3	biological_process		17	30.142	yes	no	no	no	no	+	2
3	C130068B02Rik	RIKEN cDNA C130068B02 gene			17	30.3003	?
4	Tuba-rs1	tubulin alpha, related sequence 1			17	30.3152	?
5	1700097N02Rik	RIKEN cDNA 1700097N02 gene			17	30.3496
							?				yes (19,8)
6	Btbd9	BTB (POZ) domain containing 9	cell adhesion		17	30.3525
			biological_process
							yes	(-)	no	no	no	+	3
7	0710001D07Rik	RIKEN cDNA 0710001D07 gene			17	30.7132	?				yes (73,8)
8	Glo1	glyoxalase 1	carbohydrate metabolic process	Pyruvate metabolism	17	30.7298
			glutathione metabolic process				yes	no	no	no	yes (83,8)	+	3
			methylglyoxal metabolic process
9	Dnahc8	dynein, axonemal, heavy chain 8	microtubule-based movement		17	30.7639	yes	(-)	ns (1)	no	no	no	3
			biological_process
10	Ubash3a	ubiquitin associated and SH3 domain containing, A	regulation of cytokine production		17	30.9351
			negative regulation of T cell receptor signaling pathway				yes	+	ns (1)	no	no	no	3
11	Glp1r	glucagon-like peptide 1 receptor	signal transduction	Neuroactive ligand-receptor interaction	17	31.0388
			cell surface receptor linked signaling pathway
			learning or memory
			response to stress
			regulation of heart contraction
			memory
			feeding behavior
			activation of adenylate cyclase activity by G-protein signaling pathway
			positive regulation of cell proliferation
			associative learning
			G-protein coupled receptor protein signaling pathway
			response to glucose stimulus				no	no	no	no	yes (49,8)	+
			cAMP-mediated signaling
			positive regulation of insulin secretion
			negative regulation of apoptosis
			neuroprotection
			positive regulation of cell differentiation
			positive regulation of blood pressure
			positive regulation of heart contraction
			positive regulation of transcription from RNA polymerase II promoter
			positive regulation of glucose import
			release of sequestered calcium ion into cytosol
			positive regulation of calcium ion transport via voltage-gated calcium channel activity
			neuropeptide signaling pathway
12	1810057I12Rik	RIKEN cDNA 1810057I12 gene			17	31.0739	?
13	2900001G08Rik	RIKEN cDNA 2900001G08 gene			17	31.0758	?
14	Umodl1	uromodulin-like 1	biological_process		17	31.0916	no
15	Abcg1	ATP-binding cassette, sub-family G (WHITE), member 1	transport	ABC transporters	17	31.1946
			lipid transport				yes	(+)	no	no	no	yes	3
			cholesterol transport
16	Tff3	trefoil factor 3, intestinal			17	31.2623	no
17	Tff2	trefoil factor 2 (spasmolytic protein 1)			17	31.278	yes	(-)(+)	no	no	no	(-) (+)	3
18	Tff1	trefoil factor 1	cell differentiation		17	31.2983
			response to wounding				?
			negative regulation of cell proliferation
19	Tmprss3	transmembrane protease, serine 3	proteolysis		17	31.3162	no
			cellular sodium ion homeostasis
20	Rsph1	radial spoke head 1 homolog (Chlamydomonas)	meiosis		17	31.392	yes	-	no	no	no	no	2
21	EG667056	predicted gene, EG667056			17	31.4307	?
22	Slc37a1	solute carrier family 37 (glycerol-3-phosphate transporter), member 1	biological_process		17	31.4324	yes	no	no	no	no	(+)	2
23	Pde9a	phosphodiesterase 9A	signal transduction	Purine metabolism	17	31.5232	yes	(-)	no	no	no	(+)	3
24	Wdr4	WD repeat domain 4	tRNA processing		17	31.6326
							yes	(-)	no	no	no	no	2
	Ndufv3	NADH dehydrogenease (ubiquinone) flavoürotein 3					yes	no
25	1500032D16Rik	RIKEN cDNA 1500032D16 gene	transport	Oxidative phosphorylation	17	31.6571
			electron transport chain	Metabolic pathways
			biological_process	Alzheimer's disease			?
				Parkinson's disease
				Huntington's disease
26	4833413E03Rik	RIKEN cDNA 4833413E03 gene			17	31.6941	?
27	Pknox1	Pbx/knotted 1 homeobox	regulation of transcription, DNA-dependent		17	31.7017
			regulation of transcription
			erythrocyte differentiation
			angiogenesis
			camera-type eye development
			regulation of gene-specific transcription from RNA polymerase II promoter				yes	(-)	no	no	no	no	2
			positive regulation of transcription from RNA polymerase II promoter
			T cell differentiation
			hemopoiesis
			regulation of transcription from RNA polymerase II promoter
28	Cbs	cystathionine beta-synthase	cellular amino acid biosynthetic process	Glycine, serine and threonine metabolism	17	31.7496
			cysteine biosynthetic process from serine	Cysteine and methionine metabolism
			cysteine biosynthetic process via cystathionine	Selenoamino acid metabolism			no		ns (1)
			metabolic process	Metabolic pathways
			homocysteine metabolic process
			endochondral ossification
			response to folic acid
			transsulfuration
			regulation of JUN kinase activity
			cysteine biosynthetic process
29	U2af1	U2 small nuclear ribonucleoprotein auxiliary factor (U2AF) 1	RNA splicing	Spliceosome	17	31.784
			mRNA processing				yes	no	no	no	no	?	1
			biological_process
30	Cryaa	crystallin, alpha A	response to heat		17	31.8149
			negative regulation of apoptosis
			negative regulation of caspase activity
			protein folding
			response to hypoxia
			response to hydrogen peroxide
			protein homooligomerization
			actin filament organization
			mitochondrion organization
			M phase specific microtubule process
			apoptosis
			camera-type eye development				yes	(-)(+)	no	no	yes (44,8)	(+)	4
			positive regulation of cell growth
			tubulin complex assembly
			lens development in camera-type eye
			lens morphogenesis in camera-type eye
			lens fiber cell morphogenesis
			embryonic camera-type eye morphogenesis
			positive regulation of protein amino acid phosphorylation
			negative regulation of gene expression
			response to UV-A
			apoptosis involved in morphogenesis
31	Snf1lk/Sik1	SNF1-like kinase	regulation of mitotic cell cycle		17	31.9812
			cell differentiation
			cell cycle
			multicellular organismal development
			protein amino acid phosphorylation				yes	- +	no	no	yes (80,0)	(+)	4
			protein kinase cascade
			negative regulation of transcription from RNA polymerase II promoter
			regulation of cell differentiation
32	2310015A16Rik	RIKEN cDNA 2310015A16 gene			17	32.0448	?
33	Hsf2bp	heat shock transcription factor 2 binding protein	biological_process		17	32.0817	no
			response to stress
34	Pglyrp2	peptidoglycan recognition protein 2	immune response		17	32.1434	yes	+ +	no	no	no	(-)	3
			peptidoglycan catabolic process
35	Rrp1b	ribosomal RNA processing 1 homolog B (S. cerevisiae)	rRNA processing		17	32.1731
			biological_process				yes	no	no	no	no	no	1
36	ENSMUSG00000002	predicted gene, ENSMUSG00000002791			17	32.213	?
37	Notch3	Notch gene homolog 3 (Drosophila)	cell differentiation	Dorso-ventral axis formation	17	32.2578
			multicellular organismal development	Notch signaling pathway
			transcription
			regulation of transcription				yes	-	no	no	no	no	2
			regulation of developmental process
			Notch signaling pathway
			negative regulation of cell differentiation
			negative regulation of neuron differentiation
			regulation of transcription, DNA-dependent
			forebrain development
			neuron fate commitment
38	Cyp4f17	cytochrome P450, family 4, subfamily f, polypeptide 17			17	32.2635	?
39	Abhd9	abhydrolase domain containing 9	biological_process		17	32.3207	?
40	Brd4	bromodomain containing 4	protein amino acid phosphorylation		17	32.3332
			positive regulation of DNA binding
							yes	(+)	no	no	no	(+)	3
41	Cyp4f37	cytochrome P450, family 4, subfamily f, polypeptide 37	oxidation reduction		17	32.3591	?
			leukotriene metabolic process
42	Akap8	A kinase (PRKA) anchor protein 8	mitotic chromosome condensation		17	32.4406	yes	no	no	no	no	no	1
43	Akap8l	A kinase (PRKA) anchor protein 8-like	biological_process		17	32.4584	yes	-	no	no	no	-	3
44	A630049H14Rik	RIKEN cDNA A630049H14 gene			17	32.4628
45	Wiz	widely-interspaced zinc finger motifs			17	32.491
							yes	no	no	no	no	no	1
46	A430107D22Rik	RIKEN cDNA A430107D22 gene	regulation of small GTPase mediated signal transduction		17	32.5276
			signal transduction				?
			biological_process
47	A530088E08Rik	RIKEN cDNA A530088E08 gene			17	32.54	?
48	6030490I01Rik	RIKEN cDNA 6030490I01 gene	biological_process		17	32.5563	?
49	Cyp4f39	cytochrome P450, family 4, subfamily f, polypeptide 39	oxidation reduction		17	32.5897	yes	no	no	no	no	no	1
			biological_process
50	Cyp4f16	cytochrome P450, family 4, subfamily f, polypeptide 16	oxidation reduction	Arachidonic acid metabolism	17	32.6736
			biological_process	Metabolic pathways			yes	no	no	no	no	no	1
51	1700082C02Rik	RIKEN cDNA 1700082C02 gene			17	32.7717	?
52	Cyp4f40	cytochrome P450, family 4, subfamily f, polypeptide 40			17	32.7964	?
53	Cyp4f15	cytochrome P450, family 4, subfamily f, polypeptide 15	oxidation reduction	Arachidonic acid metabolism	17	32.8226	yes	-	no	no	no	no	2
			biological_process	Metabolic pathways
54	Morc2b	microrchidia 2B	biological_process		17	32.8724	no
55	9030612M13Rik	RIKEN cDNA 9030612M13 gene	biological_process		17	32.9024	?
56	Zfp422-rs1	zinc finger protein 422, related sequence 1	biological_process		17	32.9151
							yes	no	no	no	no	?	2
57	Zfp811	zinc finger protein 811	biological_process		17	32.934	no
58	2610037P13Rik	RIKEN cDNA 2610037P13 gene			17	32.9426	?
59	A930009K04Rik	RIKEN cDNA A930009K04 gene			17	32.943	?
60	BC066107	cDNA sequence BC066107	biological_process		17	33.0162	?
61	Cyp4f14	cytochrome P450, family 4, subfamily f, polypeptide 14	oxidation reduction	Arachidonic acid metabolism	17	33.042
			icosanoid metabolic process	Metabolic pathways			no
			arachidonic acid metabolic process
62	Cyp4f13	cytochrome P450, family 4, subfamily f, polypeptide 13	oxidation reduction	Arachidonic acid metabolism	17	33.0616	yes	(-)	no	no	no	no	2
			leukotriene metabolic process	Metabolic pathways
63	Cyp4f41-ps	cytochrome P450, family 4, subfamily f, polypeptide 41 pseudogene			17	33.0879	?
64	Zfp472	zinc finger protein 472	biological_process		17	33.1028	yes	no	no	no	no	no	1
65	C920016K16Rik	RIKEN cDNA C920016K16 gene	biological_process		17	33.1301	?
66	1700065O13Rik	RIKEN cDNA 1700065O13 gene	biological_process		17	33.1538	?
67	4921501E09Rik	RIKEN cDNA 4921501E09 gene	biological_process		17	33.202	?
68	Zfp563	zinc finger protein 563	biological_process		17	33.2263	yes	no	no	no	no	(-)	2
69	A130022J21Rik	RIKEN cDNA A130022J21 gene			17	33.2366	?
70	March2	membrane-associated ring finger (C3HC4) 2	endocytosis		17	33.2924
			biological_process				yes	(-)	no	no	yes (76,9)	(+)	4
71	Rps28	ribosomal protein S28	biological_process	Ribosome	17	33.429
			translation
							yes	(-) (+)	no	no	no	?	2
72	Zfp81	zinc finger protein 81	biological_process		17	33.4707	no
73	Zfp101	zinc finger protein 101			17	33.5171	yes	(-)	no	no	no	no	2
74	1700029I08Rik	RIKEN cDNA 1700029I08 gene			17	33.5698
							?
75	Adamts10	a disintegrin-like and metallopeptidase (reprolysin type) with thrombospondin type 1 motif, 10	proteolysis		17	33.6612	yes	-	no	no	no	no	2
			biological_process
76	Myo1f	myosin IF	defense response to Gram-positive bacterium		17	33.6927
			regulation of innate immune response
			neutrophil degranulation				yes	-	ns (1)	no	no	no	3
			neutrophil mediated immunity
			regulation of actin cytoskeleton organization
			negative regulation of cell adhesion
			positive regulation of cell migration
77	H2-DMb1	histocompatibility 2, class II, locus Mb1	immune response	Cell adhesion molecules (CAMs)	17	33.7559
			antigen processing and presentation	Antigen processing and presentation
			antigen processing and presentation of exogenous peptide antigen via MHC class II	Intestinal immune network for IgA production
			chaperone mediated protein folding requiring cofactor	Type I diabetes mellitus
			antigen processing and presentation of peptide or polysaccharide antigen via MHC class II	Leishmania infection			yes	+	no	no	no	+	3
				Asthma
				Autoimmune thyroid disease
				Systemic lupus erythematosus
				Allograft rejection
				Graft-versus-host disease
				Viral myocarditis
78	Zfp414	zinc finger protein 414	transcription		17	33.766
			regulation of transcription				yes	no	no	no	no	no	1
			biological_process
79	Pram1	PML-RAR alpha-regulated adaptor molecule 1	integrin-mediated signaling pathway		17	33.7751	yes	(+)	ns (2)	no	no	no	3
			regulation of neutrophil degranulation
80	Hnrpm	heterogeneous nuclear ribonucleoprotein M	RNA splicing	Spliceosome	17	33.7832
			mRNA processing				yes	no	no	no	no	no	1
			biological_process
81	1700001C07Rik	RIKEN cDNA 1700001C07 gene			17	33.8225	?
82	Rab11b	RAB11B, member RAS oncogene family	transport	Endocytosis	17	33.8794
			protein transport	Vasopressin-regulated water reabsorption			yes	(-)	no	no	no	?	2
			cell cycle
			small GTPase mediated signal transduction
83	Angptl4	angiopoietin-like 4	negative regulation of lipoprotein lipase activity	PPAR signaling pathway	17	33.9118
			signal transduction
			negative regulation of apoptosis				yes	-	ns (1)	no	no	(-)	3
			positive regulation of lipid metabolic process
			cellular response to starvation
			protein homooligomerization
84	4931413I07Rik	RIKEN cDNA 4931413I07 gene			17	33.9203	?
85	Kank3	KN motif and ankyrin repeat domains 3	negative regulation of stress fiber assembly		17	33.9475	yes	-	ns (1)	no	no	no	2
86	Ndufa7	NADH dehydrogenase (ubiquinone) 1 alpha subcomplex, 7 (B14.5a)	transport	Oxidative phosphorylation	17	33.9616
			electron transport chain	Metabolic pathways
			ATP synthesis coupled electron transport	Alzheimer's disease			yes	no	no	no	no	no	1
			biological_process	Parkinson's disease
				Huntington's disease
87	Cd320	CD320 antigen	biological_process		17	33.98	yes	no	no	no	no	no	1
88	BC051226	cDNA sequence BC051226			17	34.0451	?
89	Daxx	Fas death domain-associated protein	transcription	MAPK signaling pathway	17	34.0464
			apoptosis	Amyotrophic lateral sclerosis (ALS)			yes	+	no	no	yes (34,8)	no	3
			regulation of transcription
			cytokinesis after mitosis
90	Zbtb22	zinc finger and BTB domain containing 22	transcription		17	34.0531
			regulation of transcription				yes	no	no	no	no	no	1
			biological_process
91	Tapbp	TAP binding protein	antigen processing and presentation of endogenous peptide antigen via MHC class I	Antigen processing and presentation	17	34.0564
			antigen processing and presentation of exogenous peptide antigen via MHC class I, TAP-dependent				yes	+	ns (1)	no	yes (18,9)	no	4
			defense response
92	Rgl2	ral guanine nucleotide dissociation stimulator-like 2	regulation of small GTPase mediated signal transduction		17	34.0668
			small GTPase mediated signal transduction				yes	(-)	ns (4)	no	no	no	3
			signal transduction
93	H2-Ke2	H2-K region expressed gene 2	protein folding		17	34.0759	yes	no	no	no	no	no	1
94	Wdr46	WD repeat domain 46	biological_process		17	34.0777	yes	no	ns (5)	no	no	no	2
95	B3galt4	UDP-Gal:betaGalNAc beta 1,3-galactosyltransferase, polypeptide 4	protein amino acid glycosylation	Glycosphingolipid biosynthesis - ganglio series	17	34.0869	yes	(+)	no	no	no	no	2
			biological_process	Metabolic pathways
96	Rps18	ribosomal protein S18	translation	Ribosome	17	34.0889
			biological_process
							no
97	Vps52	vacuolar protein sorting 52 (yeast)	protein transport		17	34.0928
			transport				yes	(-)	no	no	no	(+)	3
			biological_process
98	AA388235	expressed sequence AA388235	biological_process		17	34.1184	no
99	H2-K1	histocompatibility 2, K1, K region	antigen processing and presentation of peptide antigen via MHC class I	Endocytosis	17	34.133
			immune response	Cell adhesion molecules (CAMs)
			antigen processing and presentation	Antigen processing and presentation
			antigen processing and presentation of exogenous peptide antigen via MHC class I	Natural killer cell mediated cytotoxicity			yes	+	ns (17)	no	no	no	3
			defense response to bacterium	Type I diabetes mellitus
			positive regulation of T cell mediated cytotoxicity	Autoimmune thyroid disease
				Allograft rejection
				Graft-versus-host disease
				Viral myocarditis
100	Ring1	ring finger protein 1	regulation of transcription		17	34.1577
			transcription
			chromatin modification				yes	(-)	ns (1)	no	no	no	3
			anterior/posterior pattern formation
			camera-type eye morphogenesis
			histone ubiquitination
101	H2-Ke6	H2-K region expressed gene 6	fatty acid biosynthetic process	Steroid hormone biosynthesis	17	34.163
			steroid biosynthetic process	Metabolic pathways
			lipid biosynthetic process				yes	(-)	ns (1)	no	no	no	3
			metabolic process
			androgen metabolic process
			estrogen metabolic process
			oxidation reduction
102	Slc39a7	solute carrier family 39 (zinc transporter), member 7	ion transport		17	34.1652
			zinc ion transport
			transport				yes	no	ns (1)	no	no	no	2
			metal ion transport
			transmembrane transport
103	Rxrb	retinoid X receptor beta	transcription	PPAR signaling pathway	17	34.1688
			regulation of transcription	Adipocytokine signaling pathway
			regulation of transcription, DNA-dependent	Pathways in cancer
			retinoic acid receptor signaling pathway	Thyroid cancer			yes	(-)	no	no	no	no	2
			cardiac muscle cell proliferation	Small cell lung cancer
			ventricular cardiac muscle cell differentiation	Non-small cell lung cancer
			positive regulation of transcription from RNA polymerase II promoter
104	Col11a2	collagen, type XI, alpha 2	cell adhesion	Focal adhesion	17	34.1764
			ossification	ECM-receptor interaction
			collagen fibril organization				no
			sensory perception of sound
			skeletal system morphogenesis
			chondrocyte differentiation
			tissue homeostasis
105	BC051537	cDNA sequence BC051537			17	34.2208	?
106	H2-Oa	histocompatibility 2, O region alpha locus	antigen processing and presentation of peptide or polysaccharide antigen via MHC class II	Cell adhesion molecules (CAMs)	17	34.2293
			antigen processing and presentation of exogenous peptide antigen via MHC class II	Antigen processing and presentation
			regulation of T cell differentiation	Intestinal immune network for IgA production
			antigen processing and presentation	Type I diabetes mellitus			yes	+	ns (1)	no	yes (23,5)	no	4
				Leishmania infection
				Asthma
				Autoimmune thyroid disease
				Systemic lupus erythematosus
				Allograft rejection
				Graft-versus-host disease
				Viral myocarditis
107	Brd2	bromodomain containing 2			17	34.249	yes	no	stop	no	no	no	3
									ns (5)
108	H2-DMa	histocompatibility 2, class II, locus DMa	antigen processing and presentation of exogenous peptide antigen via MHC class II	Cell adhesion molecules (CAMs)	17	34.2726
			positive thymic T cell selection	Antigen processing and presentation
			antigen processing and presentation of peptide or polysaccharide antigen via MHC class II	Intestinal immune network for IgA production
			positive regulation of T cell differentiation	Type I diabetes mellitus
			positive regulation of immune response	Leishmania infection			yes	+	ns (2)	no	no	+	4
			chaperone mediated protein folding requiring cofactor	Asthma
			immune response	Autoimmune thyroid disease
			protein transport	Systemic lupus erythematosus
			protein complex assembly	Allograft rejection
			immunoglobulin mediated immune response	Graft-versus-host disease
			antigen processing and presentation	Viral myocarditis
109	H2-DMb2	histocompatibility 2, class II, locus Mb2	antigen processing and presentation of peptide or polysaccharide antigen via MHC class II	Cell adhesion molecules (CAMs)	17	34.2824
			antigen processing and presentation	Antigen processing and presentation
			antigen processing and presentation of exogenous peptide antigen via MHC class II	Intestinal immune network for IgA production
			chaperone mediated protein folding requiring cofactor	Type I diabetes mellitus
				Leishmania infection			yes	+	no	no	no	+	3
				Asthma
				Autoimmune thyroid disease
				Systemic lupus erythematosus
				Allograft rejection
				Graft-versus-host disease
				Viral myocarditis
110	Psmb9	proteasome (prosome, macropain) subunit, beta type 9 (large multifunctional peptidase 2)	immune response	Proteasome	17	34.319
			antigen processing and presentation				yes	+	ns (3)	no	no	no	3
			proteolysis involved in cellular protein catabolic process
111	Tap1	transporter 1, ATP-binding cassette, sub-family B (MDR/TAP)	transmembrane transport	ABC transporters	17	34.3248
			transport	Antigen processing and presentation
			immune response	Primary immunodeficiency			yes	+	ns (3)	no	no	no	3
			protein transport
			peptide transport
			protection from natural killer cell mediated cytotoxicity
			defense response
112	Psmb8	proteasome (prosome, macropain) subunit, beta type 8 (large multifunctional peptidase 7)	immune response	Proteasome	17	34.3351
			proteolysis involved in cellular protein catabolic process				yes	+	no	no	no	no	2
			antigen processing and presentation
113	Tap2	transporter 2, ATP-binding cassette, sub-family B (MDR/TAP)	transmembrane transport	ABC transporters	17	34.3415
			positive regulation of antigen processing and presentation of peptide antigen via MHC class I	Antigen processing and presentation
			antigen processing and presentation of exogenous protein antigen via MHC class Ib, TAP-dependent	Primary immunodeficiency
			response to molecule of bacterial origin				yes	+	ns (6)	no	yes (23,1)	no	4
			transport
			immune response
			protein transport
			positive regulation of T cell mediated cytotoxicity
			peptide transport
			protection from natural killer cell mediated cytotoxicity
114	H2-Ob	histocompatibility 2, O region beta locus	antigen processing and presentation of peptide or polysaccharide antigen via MHC class II	Cell adhesion molecules (CAMs)	17	34.3758
				Antigen processing and presentation
				Intestinal immune network for IgA production
				Type I diabetes mellitus
				Leishmania infection			yes	+	ns (7)	no	yes (83,9)	no	4
				Asthma
				Autoimmune thyroid disease
				Systemic lupus erythematosus
				Allograft rejection
				Graft-versus-host disease
				Viral myocarditis
115	H2-Ab1	histocompatibility 2, class II antigen A, beta 1	immune response	Cell adhesion molecules (CAMs)	17	34.4002
			antigen processing and presentation of peptide or polysaccharide antigen via MHC class II	Antigen processing and presentation
			antigen processing and presentation	Intestinal immune network for IgA production
			antigen processing and presentation of exogenous peptide antigen via MHC class II	Type I diabetes mellitus					ns (9)
			antigen processing and presentation of peptide antigen	Leishmania infection			yes	+	stop-L	no	yes (20,1)	no	4
				Asthma
				Autoimmune thyroid disease
				Systemic lupus erythematosus
				Allograft rejection
				Graft-versus-host disease
				Viral myocarditis
116	H2-Aa	histocompatibility 2, class II antigen A, alpha	immune response	Cell adhesion molecules (CAMs)	17	34.4197
			antigen processing and presentation of exogenous peptide antigen via MHC class II	Antigen processing and presentation
			antigen processing and presentation	Intestinal immune network for IgA production
			antigen processing and presentation of peptide antigen	Type I diabetes mellitus
			antigen processing and presentation of peptide or polysaccharide antigen via MHC class II	Leishmania infection			yes	+	ns (10)	no	yes (95,9)	no	4
			positive regulation of T cell differentiation	Asthma
				Autoimmune thyroid disease
				Systemic lupus erythematosus
				Allograft rejection
				Graft-versus-host disease
				Viral myocarditis
117	H2-Eb1	histocompatibility 2, class II antigen E beta	antigen processing and presentation of exogenous peptide antigen via MHC class II	Cell adhesion molecules (CAMs)	17	34.4428
			immune response	Antigen processing and presentation
			antigen processing and presentation	Hematopoietic cell lineage
			antigen processing and presentation of peptide or polysaccharide antigen via MHC class II	Intestinal immune network for IgA production
				Type I diabetes mellitus			yes	+	ns (4)	no	no	no	3
				Leishmania infection
				Asthma
				Autoimmune thyroid disease
				Systemic lupus erythematosus
				Allograft rejection
				Graft-versus-host disease
				Viral myocarditis
118	H2-Eb2	histocompatibility 2, class II antigen E beta2	antigen processing and presentation of peptide or polysaccharide antigen via MHC class II		17	34.4626	no
119	H2-Ea	histocompatibility 2, class II antigen E alpha	antigen processing and presentation of peptide or polysaccharide antigen via MHC class II	Cell adhesion molecules (CAMs)	17	34.4792
			antigen processing and presentation of exogenous peptide antigen via MHC class II	Antigen processing and presentation
			immune response	Hematopoietic cell lineage
			antigen processing and presentation	Intestinal immune network for IgA production
			defense response	Type I diabetes mellitus			?
			immunoglobulin mediated immune response	Leishmania infection
			positive regulation of immune response	Asthma
				Autoimmune thyroid disease
				Systemic lupus erythematosus
				Allograft rejection
				Graft-versus-host disease
				Viral myocarditis
120	Btnl2	butyrophilin-like 2			17	34.4918	?
121	BC051142	cDNA sequence BC051142	biological_process		17	34.5358	no
122	1110038B12Rik	RIKEN cDNA 1110038B12 gene			17	34.5604	?
123	D17H6S56E-5	DNA segment, Chr 17, human D6S56E 5			17	34.6049	?
							?
124	Btnl4	butyrophilin-like 4	biological_process		17	34.606	?
125	Btnl6	butyrophilin-like 6	biological_process		17	34.6449	?
126	Btnl7	butyrophilin-like 7	biological_process		17	34.6698	?
127	Notch4	Notch gene homolog 4 (Drosophila)	cell differentiation	Dorso-ventral axis formation	17	34.7012
			multicellular organismal development	Notch signaling pathway
			transcription
			embryonic development
			regulation of transcription
			regulation of developmental process				yes	-	ns (6)	no	no	no	3
			patterning of blood vessels
			morphogenesis of a branching structure
			negative regulation of endothelial cell differentiation
			Notch signaling pathway
			endothelial cell morphogenesis
			endothelial cell differentiation
128	Gpsm3	G-protein signalling modulator 3 (AGS3-like, C. elegans)	signal transduction		17	34.7269	yes	+	no	no	no	no	2
129	Pbx2	pre B-cell leukemia transcription factor 2	transcription		17	34.7294
			regulation of transcription
			regulation of transcription, DNA-dependent				yes	no	ns (1)	no	no	no	2
			positive regulation of transcription from RNA polymerase II promoter
			embryonic limb morphogenesis
			proximal/distal pattern formation
130	Ager	advanced glycosylation end product-specific receptor	inflammatory response		17	34.7348
			induction of positive chemotaxis
			JAK-STAT cascade
			nervous system development				yes	-	no	no	no	no	2
			brain development
			positive regulation of smooth muscle cell proliferation
			regulation of inflammatory response
131	Rnf5	ring finger protein 5	biological_process		17	34.738	yes	no	no	no	no	no	1
132	Agpat1	1-acylglycerol-3-phosphate O-acyltransferase 1 (lysophosphatidic acid acyltransferase, alpha)	phospholipid biosynthetic process	Glycerolipid metabolism	17	34.746
			metabolic process	Glycerophospholipid metabolism			yes	(+)	no	no	no	no	2
			phosphatidic acid biosynthetic process	Metabolic pathways
133	Egfl8	EGF-like domain 8	biological_process		17	34.7503	no
			in utero embryonic development
134	Ppt2	palmitoyl-protein thioesterase 2	protein modification process	Fatty acid elongation in mitochondria	17	34.7536	yes	no	no	no	no	no	1
			biological_process	Metabolic pathways
				Lysosome
135	2610029K11Rik	RIKEN cDNA 2610029K11 gene			17	34.7648	?
136	Prrt1	proline-rich transmembrane protein 1	biological_process		17	34.7666	no
137	Fkbpl	FK506 binding protein-like	protein folding		17	34.7818
			biological_process				yes	no	ns (1)	no	no	(-)	3
138	Crebl1/Atf6b	cAMP responsive element binding protein-like 1	response to unfolded protein		17	34.7841
			regulation of transcription
			transcription				yes	no	ns (2)	no	no	(-)	3
			regulation of transcription, DNA-dependent
			biological_process
139	Tnxb	tenascin XB	extracellular matrix organization	Focal adhesion	17	34.8075
			fibril organization	ECM-receptor interaction
			fatty acid metabolic process
			lipid metabolic process
			phospholipid metabolic process				yes	-	ns (10)	no	no	no	3
			triglyceride metabolic process
			cell-cell adhesion
			cell-matrix adhesion
			regulation of JUN kinase activity
			collagen fibril organization
			positive regulation of cell adhesion
140	C4b	complement component 4B (Childo blood group)	immunoglobulin mediated immune response	Complement and coagulation cascades	17	34.8653
			complement activation	Systemic lupus erythematosus			yes	+	ns (4)	no	no	no	3
141	Cyp21a1	cytochrome P450, family 21, subfamily a, polypeptide 1	steroid biosynthetic process	Steroid hormone biosynthesis	17	34.9383
			oxidation reduction	Metabolic pathways			no
			C21-steroid hormone biosynthetic process
142	C4a	complement component 4A (Rodgers blood group)			17	34.946	?
143	Stk19	serine/threonine kinase 19	biological_process		17	34.9609
							yes	no	ns (1)	no	yes (29,7)	no	3
144	Dom3z	DOM-3 homolog Z (C. elegans)	biological_process		17	34.974	yes	-	ns (2)	no	no	no	2
145	Skiv2l	superkiller viralicidic activity 2-like (S. cerevisiae)		RNA degradation	17	34.9762	yes	no	no	no	no	no	1
146	Rdbp	RD RNA-binding protein	transcription		17	34.9873	yes	no	ns (1)	no	no	no	2
			regulation of transcription
147	Cfb	complement factor B	innate immune response	Complement and coagulation cascades	17	34.9933
			cell proliferation
			immune response				yes	+ !				no
			complement activation
			complement activation, alternative pathway
			proteolysis
148	C2	complement component 2 (within H-2S)	innate immune response	Complement and coagulation cascades	17	34.9995
			cell proliferation	Systemic lupus erythematosus			yes	+	no	no	no	no	2
			immune response
			complement activation
			complement activation, alternative pathway
			proteolysis
149	Zbtb12	zinc finger and BTB domain containing 12	biological_process		17	35.0315	yes	(+) (+)	no	no	no	no	2
150	Ehmt2	euchromatic histone lysine N-methyltransferase 2	chromatin modification	Lysine degradation	17	35.0354
			negative regulation of transcription from RNA polymerase II promoter
			fertilization
			germ cell development
			organ growth				yes	no	no	no	no	no	1
			pachytene
			spermatid development
			synaptonemal complex assembly
			histone H3-K9 methylation
			regulation of transcription from RNA polymerase II promoter
151	Slc44a4	solute carrier family 44, member 4	biological_process		17	35.0514	yes	(+) (-)	no	no	no	no	2
152	Neu1	neuraminidase 1	metabolic process	Other glycan degradation	17	35.0683
				Sphingolipid metabolism			yes	(+)	no	no	no	no	2
				Lysosome
153	Hspa1b	heat shock protein 1B	response to stress	Spliceosome	17	35.0934
			DNA repair	MAPK signaling pathway
			anti-apoptosis	Endocytosis
			defense response	Antigen processing and presentation
			response to unfolded protein				yes	+ (-)	no	no	no	no	2
			positive regulation of T cell mediated cytotoxicity
			negative regulation of myeloid cell apoptosis
			negative regulation of apoptosis
			negative regulation of caspase activity
			negative regulation of vasoconstriction
			response to heat
			telomere maintenance
154	Hspa1a	heat shock protein 1A	response to stress	Spliceosome	17	35.1063
			DNA repair	MAPK signaling pathway
			response to heat	Endocytosis			yes	+ - +	no	no	no	?	2
			telomere maintenance	Antigen processing and presentation
			response to unfolded protein	Prion diseases
155	Hspa1l	heat shock protein 1-like	cell differentiation	Spliceosome	17	35.1096
			response to stress	MAPK signaling pathway
			spermatogenesis	Endocytosis			no
			multicellular organismal development	Antigen processing and presentation
156	Lsm2	LSM2 homolog, U6 small nuclear RNA associated (S. cerevisiae)	RNA splicing	RNA degradation	17	35.1188
			mRNA processing	Spliceosome
			mRNA catabolic process				yes	(+)	no	no	no	no	2
			assembly of spliceosomal tri-snRNP
157	Vars	valyl-tRNA synthetase	translation	Valine, leucine and isoleucine biosynthesis	17	35.1381
			valyl-tRNA aminoacylation	Aminoacyl-tRNA biosynthesis			yes	(+)	no	no	no	no	2
			tRNA aminoacylation for protein translation
158	D17H6S56E-3	DNA segment, Chr 17, human D6S56E 3			17	35.1535	yes	+	no	no	no	no	2
159	Ng23	Ng23 protein	biological_process		17	35.1629	no
160	Msh5	mutS homolog 5 (E. coli)	meiosis		17	35.1656
			mismatch repair
			female gamete generation				no				yes
			meiosis I
			synapsis
161	Clic1	chloride intracellular channel 1	transport		17	35.1872
			ion transport				yes	(+)	no	no	yes (27,4)	no	3
			chloride transport
162	Ddah2	dimethylarginine dimethylaminohydrolase 2	arginine catabolic process		17	35.196	yes	(-)	no	no	no	no	2
			arginine metabolic process
163	AU023871	expressed sequence AU023871	biological_process		17	35.1996	no
164	Ly6g6c	lymphocyte antigen 6 complex, locus G6C	biological_process		17	35.2043
							yes	(+)	no	no	no	no	2
165	Ly6g6d	lymphocyte antigen 6 complex, locus G6D	biological_process		17	35.2083	yes	(-) (+)	no	no	yes (47,3)	no	3
166	Ly6g6e	lymphocyte antigen 6 complex, locus G6E	biological_process		17	35.2139	yes	(+)	ns (1)	no	no	no	3
167	Bat5	HLA-B associated transcript 5			17	35.2262	yes	no	no	no	no	?	1
168	Ly6g5c	lymphocyte antigen 6 complex, locus G5C	biological_process		17	35.2452	no
169	Ly6g5b	lymphocyte antigen 6 complex, locus G5B	biological_process		17	35.2509	yes	+	no	no	no	?	2
170	Csnk2b	casein kinase 2, beta polypeptide	Wnt receptor signaling pathway	Wnt signaling pathway	17	35.2531
				Adherens junction			yes	no	no	no	no	no	1
				Tight junction
171	D17H6S53E	DNA segment, Chr 17, human D6S53E	biological_process		17	35.2641	no
172	Apom	apolipoprotein M	transport		17	35.2659
			lipid transport				no
			lipoprotein metabolic process
			reverse cholesterol transport
173	Bat3	HLA-B-associated transcript 3	apoptosis		17	35.2722						?
			regulation of apoptosis				yes	no	no	no	no		1
174	Bat2	HLA-B associated transcript 2	biological_process		17	35.286
							yes	no	ns (3)	no	no	?	2
175	Aif1	allograft inflammatory factor 1	positive regulation of protein amino acid phosphorylation		17	35.3079
			negative regulation of gene expression
			positive regulation of muscle hyperplasia
			positive regulation of cell migration
			negative regulation of apoptosis				yes	+ !!	no	no	no	(-)	3
			positive regulation of nitric oxide biosynthetic process
			positive regulation of smooth muscle cell proliferation
			actin filament bundle assembly
176	Lst1	leukocyte specific transcript 1	regulation of cell shape		17	35.322
			immune response				yes	+ !!	ns (1)	DEL	yes (32,6)	no	5
			cell morphogenesis
			dendrite development
177	Ltb	lymphotoxin B	gene expression	Cytokine-cytokine receptor interaction	17	35.3315
			immune response
			positive regulation of interleukin-12 biosynthetic process				yes	+ !!	ns (2)	no	no	no	3
			skin development
			lymph node development
178	Tnf	tumor necrosis factor	signal transduction	MAPK signaling pathway	17	35.3363
			extracellular matrix organization	Cytokine-cytokine receptor interaction
			multicellular organismal development	Apoptosis
			cell proliferation	TGF-beta signaling pathway
			regulation of cell proliferation	Toll-like receptor signaling pathway
			osteoclast differentiation	NOD-like receptor signaling pathway
			defense response	RIG-I-like receptor signaling pathway
			positive regulation of cell proliferation	Hematopoietic cell lineage
			humoral immune response	Natural killer cell mediated cytotoxicity
			inflammatory response	T cell receptor signaling pathway
			immune response	Fc epsilon RI signaling pathway
			transformed cell apoptosis	Adipocytokine signaling pathway
			glucose metabolic process	Type II diabetes mellitus
			induction of apoptosis by extracellular signals	Type I diabetes mellitus
			induction of apoptosis via death domain receptors	Alzheimer's disease
			negative regulation of transcription from RNA polymerase II promoter	Amyotrophic lateral sclerosis (ALS)
			cellular extravasation	Leishmania infection
			organ morphogenesis	Asthma
			regulation of osteoclast differentiation	Systemic lupus erythematosus
			positive regulation of transcription	Allograft rejection
			positive regulation of transcription from RNA polymerase II promoter	Graft-versus-host disease
			positive regulation of translational initiation by iron	Hypertrophic cardiomyopathy (HCM)			yes	+ !	no	no	no	no	2
			positive regulation of JNK cascade	Dilated cardiomyopathy
			cell activation
			defense response to bacterium
			JNK cascade
			leukocyte migration
			apoptosis
			defense response to Gram-positive bacterium
			induction of apoptosis
			negative regulation of cell proliferation
			calcium-mediated signaling
			positive regulation of mitosis
			negative regulation of glucose import
			positive regulation of synaptic transmission
			positive regulation of I-kappaB kinase/NF-kappaB cascade
			negative regulation of growth of symbiont in host
			positive regulation of chronic inflammatory response to antigenic stimulus
			positive regulation of humoral immune response mediated by circulating immunoglobulin
			positive regulation of interferon-gamma production
			positive regulation of interleukin-6 production
			regulation of branching involved in salivary gland morphogenesis
			negative regulation of L-glutamate transport
			regulation of immunoglobulin secretion
			positive regulation of NF-kappaB transcription factor activity
			regulation of protein amino acid phosphorylation
			epithelial cell proliferation involved in salivary gland morphogenesis
			tumor necrosis factor-mediated signaling pathway
			positive regulation of neuron apoptosis
			positive regulation of protein transport
			positive regulation of hair follicle development
179	Lta	lymphotoxin A	cellular process	Cytokine-cytokine receptor interaction	17	35.3401
			defense response to Gram-positive bacterium	Antigen processing and presentation
			negative regulation of growth of symbiont in host	Type I diabetes mellitus
			positive regulation of chronic inflammatory response to antigenic stimulus
			positive regulation of humoral immune response mediated by circulating immunoglobulin				yes	+ !	no	no	no	no	2
			positive regulation of interferon-gamma production
			positive regulation of apoptosis
			lymph node development
			negative regulation of fibroblast proliferation
			immune response
			cell proliferation
			positive regulation of cell proliferation
			humoral immune response
			inflammatory response
			transformed cell apoptosis
180	Nfkbil1	nuclear factor of kappa light polypeptide gene enhancer in B-cells inhibitor-like 1	biological_process		17	35.3571	yes	no	no	no	no	+	2
181	Atp6v1g2	ATPase, H+ transporting, lysosomal V1 subunit G2	ion transport	Oxidative phosphorylation	17	35.3735
			transport	Metabolic pathways			yes	no	no	no	yes (35,3)	+	3
			proton transport
			biological_process
182	LOC545198	hypothetical LOC545198			17	35.3771	?
183	0610037M15Rik	RIKEN cDNA 0610037M15 gene			17	35.3787	?
184	Bat1a	HLA-B-associated transcript 1A	transport	Spliceosome	17	35.3788
			mRNA transport
			RNA splicing				yes	no	no	no	no	?	1
			mRNA processing
185	5430410E06Rik	RIKEN cDNA 5430410E06 gene			17	35.3992	?
186	H2-D1	histocompatibility 2, D region locus 1	antigen processing and presentation of peptide antigen via MHC class I	Endocytosis	17	35.4
			immune response	Cell adhesion molecules (CAMs)
			antigen processing and presentation	Antigen processing and presentation
			defense response	Natural killer cell mediated cytotoxicity			?
				Type I diabetes mellitus
				Autoimmune thyroid disease
				Allograft rejection
				Graft-versus-host disease
				Viral myocarditis
187	LOC547349	similar to MHC class I antigen precursor		Endocytosis	17	35.4027
				Cell adhesion molecules (CAMs)
				Antigen processing and presentation
				Type I diabetes mellitus
				Autoimmune thyroid disease
				Allograft rejection
				Graft-versus-host disease
				Viral myocarditis
188	H2-Q1	histocompatibility 2, Q region locus 1	antigen processing and presentation of peptide antigen via MHC class I	Endocytosis	17	35.4575
			immune response	Cell adhesion molecules (CAMs)
			antigen processing and presentation	Antigen processing and presentation
				Type I diabetes mellitus			yes	+	no	no	yes (77,4)	no	3
				Autoimmune thyroid disease
				Allograft rejection
				Graft-versus-host disease
				Viral myocarditis
189	H2-Q2	histocompatibility 2, Q region locus 2	antigen processing and presentation of peptide antigen via MHC class I	Endocytosis	17	35.4793
			immune response	Cell adhesion molecules (CAMs)
			antigen processing and presentation	Antigen processing and presentation
				Type I diabetes mellitus			yes	+	ns (4)	no	no	no	3
				Autoimmune thyroid disease
				Allograft rejection
				Graft-versus-host disease
				Viral myocarditis
190	2310014H01Rik	RIKEN cDNA 2310014H01 gene	biological_process		17	35.4836	?
191	H2-gs10	MHC class I like protein GS10	biological_process		17	35.5166	yes	+	no	no	no	?	2
192	H2-Q8	histocompatibility 2, Q region locus 8	antigen processing and presentation of peptide antigen via MHC class I	Endocytosis	17	35.531
			immune response	Cell adhesion molecules (CAMs)
			antigen processing and presentation	Antigen processing and presentation
				Type I diabetes mellitus			yes	+ !	no	no	no	?	2
				Autoimmune thyroid disease
				Allograft rejection
				Graft-versus-host disease
				Viral myocarditis
193	H2-Q6	histocompatibility 2, Q region locus 6		Endocytosis	17	35.5618
				Cell adhesion molecules (CAMs)
				Antigen processing and presentation
				Type I diabetes mellitus			?	no	ns (4)	no	no
				Autoimmune thyroid disease
				Allograft rejection
				Graft-versus-host disease
				Viral myocarditis
194	H2-Q9	histocompatibility 2, Q region locus 9			17	35.5762	?
195	H2-Q7	histocompatibility 2, Q region locus 7	antigen processing and presentation of peptide antigen via MHC class I	Endocytosis	17	35.5762
			immune response	Cell adhesion molecules (CAMs)
			antigen processing and presentation	Antigen processing and presentation
				Type I diabetes mellitus			yes	+	no	no	yes (54,7)	?	3
				Autoimmune thyroid disease
				Allograft rejection
				Graft-versus-host disease
				Viral myocarditis
196	H2-Q10	histocompatibility 2, Q region locus 10	antigen processing and presentation of peptide antigen via MHC class I	Endocytosis	17	35.607
			immune response	Cell adhesion molecules (CAMs)
			antigen processing and presentation	Antigen processing and presentation
				Type I diabetes mellitus			yes	+ !	no	no	yes (60,6)	no	3
				Autoimmune thyroid disease
				Allograft rejection
				Graft-versus-host disease
				Viral myocarditis
197	Pou5f1	POU domain, class 5, transcription factor 1	transcription		17	35.643
			regulation of transcription, DNA-dependent
			transcription from RNA polymerase II promoter
			regulation of transcription
			negative regulation of transcription, DNA-dependent
			stem cell maintenance
			cell fate commitment
			ectodermal cell fate commitment
			endodermal cell fate commitment
			mesodermal cell fate commitment
			negative regulation of cell differentiation				no
			negative regulation of transcription from RNA polymerase II promoter
			response to chemical stimulus
			positive regulation of transcription from RNA polymerase II promoter
			negative regulation of calcium ion-dependent exocytosis
			positive regulation of transcription, DNA-dependent
			germ-line stem cell maintenance
			trophectodermal cell differentiation
			response to retinoic acid
198	A930015D03Rik	RIKEN cDNA A930015D03 gene			17	35.6456	?
199	Tcf19	transcription factor 19			17	35.6497	yes	+ !	no	no	no	?	2
200	Cchcr1	coiled-coil alpha-helical rod protein 1	cell differentiation		17	35.6541
			multicellular organismal development				yes	(+)	ns (1)	no	no	no	3
			protein export from nucleus
201	Ccr1	chemokine (C-C motif) receptor 1	G-protein coupled receptor protein signaling pathway	Cytokine-cytokine receptor interaction	17	35.6541
			signal transduction	Chemokine signaling pathway			?
			myeloid cell differentiation
			inflammatory response
			leukocyte chemotaxis
			regulation of fever
			response to lipopolysaccharide
202	Psors1c2	psoriasis susceptibility 1 candidate 2 (human)			17	35.6702	no
203	Cdsn	corneodesmosin			17	35.6891	no
204	2300002M23Rik	RIKEN cDNA 2300002M23 gene	extracellular matrix organization		17	35.7044	yes	+ + +
205	Muc21	mucin 21			17	35.7549	?
206	Dpcr1	diffuse panbronchiolitis critical region 1 (human)	biological_process		17	35.7727	?		ns (4)
207	EG433102	predicted gene, EG433102			17	35.7867
208	Vars2	valyl-tRNA synthetase 2, mitochondrial (putative)	biological_process	Valine, leucine and isoleucine biosynthesis	17	35.7926
			translation	Aminoacyl-tRNA biosynthesis			yes	no	ns (12)	no	no	(-) (-)	3
			valyl-tRNA aminoacylation
			tRNA aminoacylation for protein translation
209	Gtf2h4	general transcription factor II H, polypeptide 4	response to DNA damage stimulus	Basal transcription factors	17	35.8047
			transcription	Nucleotide excision repair			yes	no	ns (3)	no	yes (19)	-	4
			regulation of transcription
			DNA repair
			regulation of transcription, DNA-dependent
210	Ddr1	discoidin domain receptor family, member 1	protein amino acid phosphorylation		17	35.8185
			cell adhesion
			transmembrane receptor protein tyrosine kinase signaling pathway
			response to protein stimulus
			peptidyl-tyrosine phosphorylation				yes	no	no	no	yes (18,3)	(-)	3
			regulation of cell-matrix adhesion
			regulation of cell growth
			negative regulation of cell proliferation
			mammary gland alveolus development
			ear development
			embryo implantation
			branching involved in mammary gland duct morphogenesis
211	4833427F10Rik	RIKEN cDNA 4833427F10 gene			17	35.9094
212	Ier3	immediate early response 3			17	35.9587	yes	-	no	no	no	no	2
213	Flot1	flotillin 1	biological_process	Insulin signaling pathway	17	35.9603	yes	no	no	no	yes (26,4)	(-)	3
214	Tubb5	tubulin, beta 5	protein polymerization	Gap junction	17	35.9709
			microtubule-based movement				yes	(+)	no	no	no	no	2
			spindle assembly
			microtubule-based process
215	Mdc1	mediator of DNA damage checkpoint 1	response to DNA damage stimulus		17	35.9784
			DNA repair				?		ns (1)			no
			cell cycle
216	5530401N12Rik	RIKEN cDNA 5530401N12 gene			17	35.9979	?
217	Nrm	nurim (nuclear envelope membrane protein)	biological_process		17	35.9983	yes	+	no	no	no	no	2
218	Dhx16	DEAH (Asp-Glu-Ala-His) box polypeptide 16	biological_process	Spliceosome	17	36.0167	yes	no	no	no	no	no	1
219	2310061I04Rik	RIKEN cDNA 2310061I04 gene	biological_process		17	36.0296	yes	+	ns (1)	no	no	(+)	4
220	2610110G12Rik	RIKEN cDNA 2610110G12 gene	biological_process		17	36.0368
							yes	(-)	ns (1)	no	no	?	3
221	Mrps18b	mitochondrial ribosomal protein S18B	translation		17	36.0473	yes	no	no	no	no	?	1
222	Ppp1r10	protein phosphatase 1, regulatory subunit 10	transcription		17	36.0541
							yes	no	no	no	no	no	1
223	2810427A07Rik	RIKEN cDNA 2810427A07 gene			17	36.0573	?
224	Abcf1	ATP-binding cassette, sub-family F (GCN20), member 1	biological_process		17	36.0938
							yes	(-)	no	no	yes (93,9)	no	3
225	Prr3	proline-rich polypeptide 3	biological_process		17	36.1095	no
226	Gna-rs1	guanine nucleotide binding protein, related sequence 1	biological_process		17	36.1169
							?
	Gnl1						yes	?	?	?	?	no
227	H2-T24	histocompatibility 2, T region locus 24	biological_process	Endocytosis	17	36.1426
				Cell adhesion molecules (CAMs)
				Antigen processing and presentation
				Type I diabetes mellitus			yes	+ !	no	no	yes (47,4)	no	3
				Autoimmune thyroid disease
				Allograft rejection
				Graft-versus-host disease
				Viral myocarditis
228	H2-T23	histocompatibility 2, T region locus 23	antigen processing and presentation of peptide antigen via MHC class I	Endocytosis	17	36.1669
			immune response	Cell adhesion molecules (CAMs)
			antigen processing and presentation	Antigen processing and presentation
				Natural killer cell mediated cytotoxicity			yes	+	ns (3)	no	yes (48,6)	no	4
				Type I diabetes mellitus
				Autoimmune thyroid disease
				Allograft rejection
				Graft-versus-host disease
				Viral myocarditis
229	BC023719	cDNA sequence BC023719			17	36.1694	?
230	H2-T17	histocompatibility 2, T region locus 17			17	36.1754	?
231	H2-T9	histocompatibility 2, T region locus 9	biological_process	Endocytosis	17	36.1754
				Cell adhesion molecules (CAMs)
				Antigen processing and presentation
				Type I diabetes mellitus			?
				Autoimmune thyroid disease
				Allograft rejection
				Graft-versus-host disease
				Viral myocarditis
232	H2-T22	histocompatibility 2, T region locus 22	biological_process	Endocytosis	17	36.1754
				Cell adhesion molecules (CAMs)
				Antigen processing and presentation
				Type I diabetes mellitus			yes	+ !	no	no	no	?	2
				Autoimmune thyroid disease
				Allograft rejection
				Graft-versus-host disease
				Viral myocarditis
233	H2-L	histocompatibility 2, D region			17	36.1774
							?		ns (7)
234	EG547347	predicted gene, EG547347	biological_process		17	36.1799
							?
235	H2-Bl	histocompatibility 2, blastocyst		Endocytosis	17	36.217
				Cell adhesion molecules (CAMs)
				Antigen processing and presentation					ns (4)
				Type I diabetes mellitus			yes	+	STOP-L	no	no	no	4
				Autoimmune thyroid disease
				Allograft rejection
				Graft-versus-host disease
				Viral myocarditis
236	C920025E04Rik	RIKEN cDNA C920025E04 gene			17	36.2455	?
237	H2-T10	histocompatibility 2, T region locus 10	biological_process	Endocytosis	17	36.254
				Cell adhesion molecules (CAMs)
				Antigen processing and presentation
				Type I diabetes mellitus			?		ns (5)
				Autoimmune thyroid disease
				Allograft rejection
				Graft-versus-host disease
				Viral myocarditis
238	2410017I17Rik	RIKEN cDNA 2410017I17 gene			17	36.282	?		ns (3)
239	EG667977	predicted gene, EG667977	biological_process		17	36.3019	?
240	LOC625785	RIKEN cDNA 6330407G11 pseudogene			17	36.316	?
241	H2-T3	histocompatibility 2, T region locus 3	antigen processing and presentation of peptide antigen via MHC class I	Endocytosis	17	36.3225
			immune response	Cell adhesion molecules (CAMs)
			antigen processing and presentation	Antigen processing and presentation
				Type I diabetes mellitus			no
				Autoimmune thyroid disease
				Allograft rejection
				Graft-versus-host disease
				Viral myocarditis
242	H2-T18	histocompatibility 2, T region locus 18			17	36.3225	?
243	H2-Tw3	similar to histocompatibility 2, T region locus 3	antigen processing and presentation of peptide antigen via MHC class I		17	36.3235
			immune response				?
			antigen processing and presentation
244	H2-T3-like	MHC class I antigen	antigen processing and presentation of peptide antigen via MHC class I	Endocytosis	17	36.3235
			immune response	Cell adhesion molecules (CAMs)
			antigen processing and presentation	Antigen processing and presentation
				Type I diabetes mellitus			?
				Autoimmune thyroid disease
				Allograft rejection
				Graft-versus-host disease
				Viral myocarditis
245	Rpp21	ribonuclease P 21 subunit (human)	tRNA processing		17	36.3926			ns (1)
			biological_process				yes	no	STOP-G	no	no	(-)	4
246	Trim39	tripartite motif protein 39	apoptosis		17	36.3958	yes	no	ns (1)	no	no	(-)	3
247	H2-M10.2	histocompatibility 2, M region locus 10.2	biological_process	Endocytosis	17	36.4212
				Cell adhesion molecules (CAMs)
				Antigen processing and presentation
				Type I diabetes mellitus			yes	+	no	no	no	?	2
				Autoimmune thyroid disease
				Allograft rejection
				Graft-versus-host disease
				Viral myocarditis
248	H2-M10.1	histocompatibility 2, M region locus 10.1	biological_process	Endocytosis	17	36.4598
				Cell adhesion molecules (CAMs)
				Antigen processing and presentation
				Type I diabetes mellitus			no
				Autoimmune thyroid disease
				Allograft rejection
				Graft-versus-host disease
				Viral myocarditis
249	H2-M10.3	histocompatibility 2, M region locus 10.3	biological_process	Endocytosis	17	36.5019
				Cell adhesion molecules (CAMs)
				Antigen processing and presentation
				Type I diabetes mellitus			no
				Autoimmune thyroid disease
				Allograft rejection
				Graft-versus-host disease
				Viral myocarditis
250	H2-M10.4	histocompatibility 2, M region locus 10.4	biological_process	Endocytosis	17	36.5971
				Cell adhesion molecules (CAMs)
				Antigen processing and presentation
				Type I diabetes mellitus			no
				Autoimmune thyroid disease
				Allograft rejection
				Graft-versus-host disease
				Viral myocarditis
251	H2-M11	histocompatibility 2, M region locus 11	biological_process	Endocytosis	17	36.684
				Cell adhesion molecules (CAMs)
				Antigen processing and presentation
				Type I diabetes mellitus			no
				Autoimmune thyroid disease
				Allograft rejection
				Graft-versus-host disease
				Viral myocarditis
252	EG224763	predicted gene, EG224763			17	36.7223	no
253	H2-M9	histocompatibility 2, M region locus 9	biological_process	Endocytosis	17	36.7774
				Cell adhesion molecules (CAMs)
				Antigen processing and presentation
				Type I diabetes mellitus			no
				Autoimmune thyroid disease
				Allograft rejection
				Graft-versus-host disease
				Viral myocarditis
254	H2-M1	histocompatibility 2, M region locus 1		Endocytosis	17	36.807
				Cell adhesion molecules (CAMs)
				Antigen processing and presentation
				Type I diabetes mellitus			no
				Autoimmune thyroid disease
				Allograft rejection
				Graft-versus-host disease
				Viral myocarditis
255	H2-M10.5	histocompatibility 2, M region locus 10.5	biological_process	Endocytosis	17	36.9099
				Cell adhesion molecules (CAMs)
				Antigen processing and presentation
				Type I diabetes mellitus			no
				Autoimmune thyroid disease
				Allograft rejection
				Graft-versus-host disease
				Viral myocarditis
256	H2-M10.6	histocompatibility 2, M region locus 10.6	biological_process	Endocytosis	17	36.9491
				Cell adhesion molecules (CAMs)
				Antigen processing and presentation
				Type I diabetes mellitus			no
				Autoimmune thyroid disease
				Allograft rejection
				Graft-versus-host disease
				Viral myocarditis
257	Trim26	tripartite motif protein 26	biological_process		17	36.9741	yes	no	ns (1)	no	yes (55,3)	(-)	4
258	Trim15	tripartite motif protein 15	biological_process		17	36.9976	no
259	Trim10	tripartite motif protein 10	erythrocyte differentiation		17	37.0065	no
260	Trim40	tripartite motif-containing 40	biological_process		17	37.0185	?
261	Trim31	tripartite motif-containing 31	biological_process		17	37.0351	no
262	A830092I05Rik	RIKEN cDNA A830092I05 gene			17	37.0588	?
263	1700031A10Rik	RIKEN cDNA 1700031A10 gene			17	37.0607	?
264	Rnf39	ring finger protein 39			17	37.08	?
265	Ppp1r11	protein phosphatase 1, regulatory (inhibitor) subunit 11			17	37.0853	yes	no	ns (1)	no	yes (21,6)	no	3
266	Znrd1	zinc ribbon domain containing, 1	regulation of transcription	Purine metabolism	17	37.0913
			transcription	Pyrimidine metabolism			yes	no	no	no	no	no	1
			biological_process	Metabolic pathways
				RNA polymerase
267	1700022C21Rik	RIKEN cDNA 1700022C21 gene	biological_process		17	37.0955	?
268	2410137M14Rik	RIKEN cDNA 2410137M14 gene	biological_process		17	37.1146	?
269	D130003B22Rik	RIKEN cDNA D130003B22 gene			17	37.1238	?
270	Zfp57	zinc finger protein 57	transcription		17	37.1395
			regulation of transcription
			multicellular organismal development
			regulation of transcription, DNA-dependent
			regulation of gene expression by genetic imprinting				no
			DNA methylation during embryonic development
			peripheral nervous system development
			negative regulation of transcription from RNA polymerase II promoter
271	Mog	myelin oligodendrocyte glycoprotein	cell adhesion		17	37.1477	no
272	Gabbr1	gamma-aminobutyric acid (GABA-B) receptor, 1	negative regulation of epinephrine secretion	Neuroactive ligand-receptor interaction	17	37.1829
			negative regulation of dopamine secretion
			positive regulation of growth hormone secretion
			osteoblast differentiation
			G-protein coupled receptor protein signaling pathway
			signal transduction				yes	-	no	no	no	no	2
			negative regulation of adenylate cyclase activity
			negative regulation of cell proliferation
			regulation of glutamate secretion
			negative regulation of gamma-aminobutyric acid secretion
			regulation of cAMP biosynthetic process
			negative regulation of synaptic transmission
273	9430032L10Rik	RIKEN cDNA 9430032L10 gene			17	37.2182	?
274	Olfr90	olfactory receptor 90	signal transduction	Olfactory transduction	17	37.2222
			G-protein coupled receptor protein signaling pathway				no
			sensory perception of smell
275	Olfr91	olfactory receptor 91		Olfactory transduction	17	37.2299	no
276	Olfr92	olfactory receptor 92		Olfactory transduction	17	37.248	no
277	Olfr93	olfactory receptor 93	signal transduction		17	37.288
			G-protein coupled receptor protein signaling pathway				no
			sensory perception of smell
278	Ubd	ubiquitin D			17	37.3305	yes	+!!!	no	no	no	(-)	3
279	Olfr94	olfactory receptor 94	G-protein coupled receptor protein signaling pathway		17	37.3338	no
			sensory perception of smell
280	Olfr95	olfactory receptor 95	signal transduction	Olfactory transduction	17	37.3479
			G-protein coupled receptor protein signaling pathway				no
			sensory perception of smell
281	Olfr96	olfactory receptor 96	G-protein coupled receptor protein signaling pathway	Olfactory transduction	17	37.3621	no
			sensory perception of smell
282	Olfr97	olfactory receptor 97	G-protein coupled receptor protein signaling pathway	Olfactory transduction	17	37.3684
			sensory perception of smell				no
			signal transduction
283	Olfr98	olfactory receptor 98	signal transduction	Olfactory transduction	17	37.3997
			G-protein coupled receptor protein signaling pathway				no
			sensory perception of smell
284	H2-M3	histocompatibility 2, M region locus 3	defense response to bacterium	Endocytosis	17	37.4072
			positive regulation of natural killer cell mediated cytotoxicity	Cell adhesion molecules (CAMs)
			positive regulation of nitric oxide biosynthetic process	Antigen processing and presentation
			antigen processing and presentation of endogenous peptide antigen via MHC class Ib	Type I diabetes mellitus
			positive regulation of T cell mediated cytotoxicity	Autoimmune thyroid disease
			antigen processing and presentation of exogenous protein antigen via MHC class Ib, TAP-dependent	Allograft rejection			yes	+	no	no	no	no	2
			response to molecule of bacterial origin	Graft-versus-host disease
			antigen processing and presentation of exogenous peptide antigen via MHC class Ib	Viral myocarditis
			alpha-beta T cell activation during immune response
			positive regulation of interferon-gamma production
285	Olfr99	olfactory receptor 99	signal transduction	Olfactory transduction	17	37.4164
			G-protein coupled receptor protein signaling pathway				no
			sensory perception of smell
286	Olfr101	olfactory receptor 101	signal transduction	Olfactory transduction	17	37.4364
			G-protein coupled receptor protein signaling pathway				no
			sensory perception of smell
287	Olfr102	olfactory receptor 102	signal transduction	Olfactory transduction	17	37.4504
			G-protein coupled receptor protein signaling pathway				no
			sensory perception of smell
288	Olfr100	olfactory receptor 100	signal transduction	Olfactory transduction	17	37.4504
			G-protein coupled receptor protein signaling pathway				?
			sensory perception of smell
289	Olfr103	olfactory receptor 103	signal transduction	Olfactory transduction	17	37.4732
			G-protein coupled receptor protein signaling pathway				no
			sensory perception of smell
290	Olfr104	olfactory receptor 104	signal transduction		17	37.4991
			G-protein coupled receptor protein signaling pathway				?
			sensory perception of smell
291	Olfr105	olfactory receptor 105	signal transduction		17	37.5195
			G-protein coupled receptor protein signaling pathway				?
			sensory perception of smell
[truncated: 723 more rows]
