# Supplementary material for: Distinct gene loci control the host response to influenza H1N1 virus infection in a time-dependent manner
Source: BMC Genomics. 2012 Aug 20;13:411. doi: 10.1186/1471-2164-13-411 (PMC3479429; doi:10.1186/1471-2164-13-411)
Supplement: Additional file 8 — Table S2. List of genes in the QTL intervals that were studied in detail. The QTLminer tool in GeneNetwork was to identify all genes in the QTL intervals and to obtain associated GO terms and KEGG pathways. All annotated genes within the QTL intervals that were expressed between day 1 and day 60 after infection of C57BL/6J mice with PR8M virus were further analyzed for the following attributes: genes that were up- or down-regulated in infected lungs after PR8M infection, genes carrying an insertion or deletion or a non-synonymous nucleotide change in the open reading frame, genes exhibiting a cis-expression QTL in the lung, and genes that were differentially expressed in C57BL/6J and DBA/2J mice in infected lungs between day 1 and day 8 p.i. Abbreviations: FS: frame shift in coding region, SNP: single nucleotide polymorphism, cis-eQTL: cis-regulated expression QTL, B6: C57BL/6J, D2: DBA/2J, ns: non-synonymous codons, stop_G: stop codon gained, stop_L: stop codon lost, DEL: deletion, INS: insertion; ns (…): number of non-synonymous codons. Legends: Expression d0-d60, log2 ≥8 at any day during infection; No: log2 8; ?: no expression data available. Regulation during infection (d0-d60): + - up or down regulation, genes that exhibited at least a 2-fold difference in changes of the expression levels in lungs of infected mice compared to non-infected controls; (+)(-): up-or down-regulation, genes that exhibited at least a 1.5-fold difference in changes of the expression levels in lungs of infected mice compared to the non-infected controls; no: no regulation. SNP: ns (.) number of non-synonymous codons; STOP_L: Stop codon lost, STOP_G: Stop codon gained; no: no SNPs between B6 and D2. Indel: DEL: Deletion; INS: Insertion; no: no INDEL. cisQTL: yes (…): LRS value has to be greater than ≥18; no: no QTL or LRS 18. diff expressed (B6-D2) during infection: Genes were defined as differentially expressed (log2 ≥8) at any day in infected lungs of C57BL/6J and DBA/2J; + -: Genes w [file 1471-2164-13-411-S8.xls]

## Sheet: Mean and SEM for BXD
Strain	N° of mice	Mean - day1	Mean - day 2	Mean - day 3	Mean - day 4	Mean - day 5	Mean - day 6	Mean - day 7
BXD1	5	97	94.44	91.68	90.4	89.58	87.46	84.6
		0.708237	0.845979	0.882451	0.987927	0.944203	0.901377	1.3547	SEM
BXD21	4	95.275	95.25	94	91.925	89.35	85.525	80.2
		0.415895	0.535607	1.088	0.969133	1.50229	2.16863	1.76953	SEM
BXD32	7	96.825	98.375	89.1	86.575	85.225	83.5	79.375
		0.867017	1.09851	0.601041	0.717962	1.15779	1.60702	1.24618	SEM
BXD39	8	96.55	93.2	89.6625	88.4625	89.35	89.925	87.1375
		0.278949	0.898958	1.2649	1.34268	1.77095	2.08227	2.33318	SEM
BXD98	4	103.425	99.5	94.2	94.1	95.15	94.625	90
		0.915406	1.0025	2.28637	1.03138	1.09345	1.09908	1.43003	SEM
BXD34	3	96.8667	92.3	85.0667	83.6	80.4	75.2667	75
		0.347478	0.713364	0.0981307	0.697615	0.899383	0.144016	0	SEM
BXD43	7	101.057	99.1143	99	99.6571	97.8286	95.7	93.1
		1.04488	1.82281	2.02353	2.22058	1.96933	2.24681	2.78172	SEM
BXD5	4	99.7	98.925	90.7	89.575	88.45	85.75	81.7
		0.94008	1.78128	2.07214	2.70448	2.81747	2.89666	1.9884	SEM
BXD51	6	98.5333	96.5333	89.2833	82.4833	78.6	75.9167	75.3167
		0.262702	0.299691	0.203243	0.228344	0.469781	0.391652	0.144538	SEM
BXD55	5	101.4	101.4	93.16	88.08	86.3	83.54	79.18
		0.538145	0.773046	0.375872	0.721886	0.573411	0.210903	0.202781	SEM
BXD96	4	98.675	97.7	96.925	94.55	92.05	87.025	81.425
		0.695858	0.910357	0.6721	1.12999	1.12055	1.36536	1.92626	SEM
BXD61	6	95.7667	96.6167	93.9333	89.9667	88.3833	84.1833	81.5333
		0.613128	0.745511	1.49474	1.037	0.981047	1.09859	1.31099	SEM
BXD12	3	99.1667	97.1333	91.9333	86.1667	80.4667	77.2667	75
		1.3714	0.751788	2.10308	1.74505	0.508447	0.96302	0	SEM
BXD73	5	98	97.06	90.08	87.54	85.4	80.06	76.68
		0.621611	0.579379	0.68958	1.05284	1.90725	1.54132	0.941233	SEM
BXD23	9	96.9333	99.4778	95.5556	95.4778	92.1444	88.8667	82.9333
		0.778412	1.09745	1.7766	1.66931	1.89033	2.31858	1.64527	SEM
BXD40	12	99.425	98.4833	90.8583	86.3083	82.525	78.6	76.35
		0.662081	0.45351	0.806265	0.887448	0.946861	0.879631	0.538452	SEM
BXD42	4	97.8	100.65	96.45	94.525	92.3	85.55	84.625
		1.46586	1.01643	1.5405	2.62497	2.88877	2.37842	3.43627	SEM
BXD2	5	94.44	94.8	89.9	86.98	86.46	82.68	81.8
		0.381156	0.754188	0.349857	0.570894	1.62938	2.40506	2.64363	SEM
BXD28	4	92.5	88.1	81.725	77.875	76.175	75	75
		0.259808	1.91507	3.05834	2.73193	1.43908	0	0	SEM
BXD20	5	99.12	97.9	88.48	85.82	84.14	84.8	83.82
		0.543618	0.485798	0.626355	1.68722	2.2099	2.45014	2.63384	SEM
BXD31	7	98.4286	96.7	88.9714	85.3714	81.3286	77.3571	75.3571
		0.802729	0.519812	1.18627	0.947546	0.806786	0.579534	0.33065	SEM
BXD38	5	97.68	95.04	85.18	81.6	77.42	75	75
		1.48631	0.756624	0.968876	0.91433	0.698226	0	0	SEM
BXD18	5	99.36	94.94	84.9	79.98	76	75	75
		1.14529	1.35103	1.13525	1.3058	0.383667	0	0	SEM
BXD36	5	97.76	94.5	85.88	82.72	78.84	75	75
		0.667293	0.26533	0.604252	1.089	1.37043	0	0	SEM
BXD19	5	100.6	97.7	90.1	86.12	83.4	82.14	79.62
		1.12534	1.31423	1.34818	1.43147	1.3644	1.6849	1.79028	SEM
BXD14	5	99.78	97.4	88.02	83.26	80.26	77.18	75.34
		0.890124	0.68644	0.674329	0.734629	0.520461	0.816529	0.304105	SEM
BXD9	5	98.88	99.64	99.82	99.94	100.14	99.58	98.44
		0.409292	0.482162	0.73343	0.719222	0.821998	0.739946	1.2692	SEM
BXD13	6	98.4833	97.8667	97	95.3667	93.3833	91.8333	92.7667
		0.357007	0.673988	0.754247	1.06371	1.42584	1.7238	2.5742	SEM
BXD16	5	98.56	96.28	91.16	86.82	83.5	79.86	77.1
		0.261687	0.732885	0.998639	1.85804	1.63878	1.52855	0.967884	SEM
BXD11	8	98.9875	98.1125	96.4625	90.2125	89.3	87.025	84.6
		0.271821	0.670456	1.42455	1.08749	1.31624	1.26759	1.08325	SEM
BXD79	5	99.0413	99.2631	96.1262	93.1544	92.854	89.2108	85.9054
		0.0922874	0.376077	0.83047	1.80532	1.41282	1.87583	1.45934	SEM
BXD74	5	96.0194	99.6861	93.2497	84.9112	83.3068	79.3875	75.5829
		2.77724	0.453315	0.46135	0.603778	0.509828	0.470017	0.374126	SEM
BXD69	5	97.15	93.703	90.2499	86.2834	85.7436	83.3891	80.2177
		0.51832	1.00243	0.527541	0.861383	1.05753	1.05468	1.12668	SEM
BXD100	5	98.1624	95.8726	90.1114	84.8311	83.1614	80.5355	78.9751
		0.267041	0.775901	1.08464	1.62194	1.17653	1.13655	1.08879	SEM
BXD60	5	97.1447	94.0878	88.8722	83.5286	83.2708	80.6959	78.3425
		0.271455	0.433756	0.693081	0.701351	1.05798	0.941082	1.17951	SEM
BXD80	4	96.1997	92.2442	86.2	80.1205	78.2598	75.2954	75
		0.410722	0.591207	0.602201	0.797714	0.632438	0.156547	0	SEM
BXD44	5	98.1055	95.7003	89.5515	83.0678	80.656	77.289	75.0326
		0.285252	0.988598	0.78348	0.460801	0.170454	0.228154	0.0291661	SEM
BXD102	5	98.3186	97.9137	91.4162	83.9017	81.7665	79.1938	76.5096
		0.297746	0.787155	0.85226	1.57628	1.20613	0.992021	0.907525	SEM
BXD71	5	99.1992	99.6368	93.525	87.7236	86.0162	83.4131	79.5697
		0.104976	0.64963	0.680551	1.34394	0.997184	1.00775	1.16838	SEM
BXD84	5	96.9527	98.1716	91.8967	86.8416	85.3919	83.7344	81.4342
		0.815853	0.65525	0.805291	0.77233	0.725528	0.865508	1.49224	SEM
BXD67	5	98.7586	97.4318	90.705	86.5725	85.9303	84.3419	82.3303
		0.369859	1.07228	0.556902	1.62035	1.70341	1.59181	1.7558	SEM
BXD70	5	99.1275	100.38	89.6755	84.0163	79.0115	75.7541	75
		0.367201	0.900018	1.51958	0.481786	0.797915	0.57604	0	SEM
BXD103	5	98.1902	97.3227	90.6107	83.5848	79.5666	75.848	75
		0.911552	0.946487	0.836902	0.662061	0.745152	0.580934	0	SEM
BXD87	5	99.3804	98.8114	95.8554	91.8195	89.4693	85.5693	81.1399
		0.137006	0.834602	1.17676	2.1003	2.0746	1.1921	0.734959	SEM
BXD75	4	98.7644	96.4836	93.9285	91.1602	89.9519	86.6283	83.368
		0.459008	0.462697	0.558961	1.18407	1.49561	1.83305	2.07171	SEM
BXD56	5	97.3484	97.0182	93.7839	89.5619	84.5754	79.8673	76.7349
		0.545308	0.941476	1.19751	1.4613	2.09394	2.19476	1.55174	SEM
BXD62	5	97.0945	93.1527	87.7621	83.0956	79.5277	76.0659	75.3788
		0.265292	0.725987	1.31431	2.02805	1.58703	0.953354	0.33883	SEM
BXD92	5	98.7663	99.0623	96.5828	95.3139	93.3949	88.9083	83.6887
		0.345708	0.390684	0.591457	0.625653	1.07279	1.00132	0.957882	SEM
BXD89	4	96.8336	96.5252	90.0792	85.4909	80.9375	77.1914	75
		0.546245	0.494601	1.2708	0.288242	0.537129	0.633219	0	SEM
BXD65	8	97.7134	98.8913	95.6349	93.1648	90.0684	86.4836	82.1385
		0.839556	0.597259	0.85223	1.54703	2.14029	2.38444	2.10611	SEM
BXD97	4	99.6	99.175	100.5	99.575	97.325	97.075	94.925
		0.717635	1.43282	1.21398	1.15994	1.67271	3.30764	3.54002	SEM
BXD8	8	98.275	98.625	96.05	92.55	89.7625	87.8	88.1625
		0.629918	0.76725	1.28221	1.80408	2.0175	1.99233	1.78972	SEM
BXD15	5	98.74	94.9	92.22	86.24	81.56	75	75
		0.404574	0.53963	0.38304	0.390487	0.62712	0	0	SEM
B6D2F1	29	95.8862	92.469	89.2448	89.4414	88.269	84.3379	82.8724
		0.41867	0.7062	0.949843	1.08362	1.14934	1.26829	1.37491	SEM
DBA/2J	60	97.3343	92.7434	86.4853	82.3932	79.203	76.9417	75.7383
		0.301511	0.45284	0.495829	0.590723	0.594455	0.540886	0.484786	SEM
C57BL/6J	40	98.4107	97.2395	94.3995	93.4086	91.5297	87.057	83.1173
		0.342339	0.730501	0.801137	0.91076	0.86533	0.9051	0.817662	SEM
